# Supplementary material for: Prognostic Biomarkers on a Competitive Endogenous RNA Network Reveals Overall Survival in Triple-Negative Breast Cancer
Source: Front Oncol. 2021 Jun 11;11:681946. doi: 10.3389/fonc.2021.681946 (PMC8232227; doi:10.3389/fonc.2021.681946)
Supplement: Supplementary Table 1 — Clinical information of the samples obtained from the TCGA and Metabric databases. [file Table_1.xlsx]

## Sheet: TCGA-clinical
sampleID	time	OS	age	M	N	T	stage	radiation	recurrence
TCGA-A2-A04U-01	88.4667	0	47	0	0	2	2	0	NA
TCGA-A2-A1G6-01	16.7	0	50	0	2	2	3	1	0
TCGA-A2-A3XT-01	92.3333	0	45	0	1	2	2	1	0
TCGA-A2-A3XX-01	47.9667	1	49	0	0	2	2	0	0
TCGA-A2-A3XY-01	36.4333	1	49	0	1	2	2	1	1
TCGA-A7-A0DA-01	36.1667	0	62	0	0	2	2	1	0
TCGA-A7-A26F-01	24.6	0	55	0	0	1	1	1	0
TCGA-A7-A26G-01	24.0667	0	50	0	0	2	2	0	0
TCGA-A7-A26I-01	22.0333	0	65	0	0	2	2	1	0
TCGA-A7-A4SE-01	21.4667	0	54	0	0	2	2	0	0
TCGA-A7-A6VV-01	10.4333	0	51	0	0	2	2	0	0
TCGA-A7-A6VW-01	9.5	0	48	0	0	2	2	1	0
TCGA-A7-A6VY-01	8.86667	0	48	0	1	2	2	1	0
TCGA-AC-A2BK-01	74.0667	0	78	NA	2	2	3	1	0
TCGA-AC-A2QH-01	33.5	0	58	NA	0	3	2	1	0
TCGA-AC-A2QJ-01	14.8667	1	48	0	0	4	3	1	1
TCGA-AC-A6IW-01	13.7667	0	73	NA	0	2	2	0	0
TCGA-AC-A7VC-01	0.0333333	0	56	NA	0	3	2	NA	0
TCGA-AN-A0AT-01	0.333333	0	62	0	0	2	2	0	NA
TCGA-AO-A12F-01	61.4	0	36	0	0	2	2	1	0
TCGA-AO-A1KR-01	83.7667	0	51	0	0	2	2	0	0
TCGA-AR-A0TS-01	85.2667	0	46	0	1	2	2	1	0
TCGA-AR-A1AI-01	109.867	0	47	0	0	2	2	0	0
TCGA-AR-A1AQ-01	100.7	0	49	0	0	2	2	1	0
TCGA-AR-A1AR-01	17.4667	1	50	0	2	1	3	1	1
TCGA-AR-A1AY-01	34.2	0	65	0	0	1	1	1	0
TCGA-AR-A256-01	95.1333	1	45	0	0	2	2	0	1
TCGA-AR-A5QQ-01	10.7333	1	68	0	1	3	3	1	1
TCGA-B6-A3ZX-01	38.4	1	50	1	1	3	4	1	1
TCGA-B6-A400-01	7.16667	0	43	0	2	2	3	1	0
TCGA-B6-A402-01	71.1333	0	47	0	0	1	1	1	1
TCGA-BH-A0AV-01	60.6667	0	52	0	0	1	1	1	0
TCGA-BH-A0BG-01	62.3667	0	73	0	0	1	1	1	0
TCGA-BH-A0BL-01	75.9333	0	35	0	0	1	1	0	0
TCGA-BH-A0BW-01	79.0333	0	71	0	0	1	1	1	0
TCGA-BH-A18G-01	4.96667	0	81	0	0	1	1	1	0
TCGA-BH-A18Q-01	56.4	1	56	0	1	2	2	NA	NA
TCGA-BH-A18T-01	7.46667	1	70	0	0	2	2	NA	NA
TCGA-BH-A18V-01	51.8667	1	48	0	1	2	2	NA	NA
TCGA-BH-A1EW-01	56.4667	1	38	0	1	2	2	NA	NA
TCGA-BH-A1F6-01	98.8333	1	51	NA	2	4	NA	NA	NA
TCGA-BH-A1FC-01	115.733	1	78	0	1	1	2	NA	NA
TCGA-BH-A42U-01	112.133	0	80	0	0	2	2	0	0
TCGA-C8-A12V-01	12.8333	0	55	0	0	2	2	0	0
TCGA-C8-A131-01	13.7	0	82	0	2	2	3	0	0
TCGA-C8-A134-01	12.7667	0	52	0	0	2	2	0	0
TCGA-C8-A1HJ-01	0.166667	0	53	0	0	2	2	NA	NA
TCGA-C8-A26X-01	12.5333	0	58	0	1	1	2	0	0
TCGA-C8-A26Y-01	13.1333	0	90	0	0	2	2	0	0
TCGA-C8-A27B-01	14.6333	0	48	0	0	3	2	0	0
TCGA-C8-A3M7-01	34.4667	1	60	0	0	4	3	1	1
TCGA-D8-A13Z-01	21.1667	0	51	0	2	2	NA	1	0
TCGA-D8-A142-01	14.1667	0	74	0	0	3	2	0	0
TCGA-D8-A143-01	14.3667	0	51	0	0	2	2	0	0
TCGA-D8-A147-01	19.4667	0	45	0	0	2	NA	1	0
TCGA-D8-A1JF-01	12.2	0	79	0	2	1	3	0	0
TCGA-D8-A1JG-01	53.7333	0	62	0	0	2	2	1	0
TCGA-D8-A1JL-01	20.3667	0	72	0	0	2	2	0	0
TCGA-D8-A1XK-01	14.7	0	55	NA	1	2	2	1	0
TCGA-D8-A1XQ-01	16.6333	0	69	0	0	2	2	0	0
TCGA-D8-A27F-01	16.2667	0	40	0	0	2	2	1	0
TCGA-D8-A27H-01	13.2333	0	72	0	0	2	2	0	0
TCGA-D8-A27M-01	13.6667	0	59	0	0	1	1	0	0
TCGA-E2-A14N-01	47.8	0	37	0	1	2	2	1	0
TCGA-E2-A14R-01	39.1333	0	62	0	0	2	2	1	1
TCGA-E2-A14X-01	32.4	0	55	0	2	2	3	1	0
TCGA-E2-A150-01	64.5	0	48	0	0	2	2	1	0
TCGA-E2-A158-01	15	0	43	0	1	1	2	0	0
TCGA-E2-A159-01	25.4	0	50	0	0	2	2	1	0
TCGA-E2-A1AZ-01	77.6333	0	63	0	1	2	2	1	0
TCGA-E2-A1B6-01	28.9	0	44	0	0	2	2	0	0
TCGA-E2-A1L7-01	61.2	0	40	0	2	2	3	1	1
TCGA-E2-A1LG-01	50.7667	0	50	0	0	2	2	0	0
TCGA-E2-A1LH-01	108.233	0	59	0	0	1	1	1	0
TCGA-E2-A1LI-01	104.033	0	57	0	1	2	2	1	0
TCGA-E2-A1LK-01	8.86667	1	84	0	3	4	3	0	1
TCGA-E2-A1LL-01	43.6333	0	73	NA	2	3	3	1	1
TCGA-E2-A1LS-01	53.4667	0	46	0	0	1	1	0	0
TCGA-E9-A1ND-01	42.2	0	75	0	1	2	2	0	0
TCGA-E9-A22G-01	41.3	0	47	0	0	2	2	0	0
TCGA-E9-A5FL-01	0.8	0	65	0	0	3	2	0	0
TCGA-EW-A1OV-01	26.3	0	56	NA	1	2	2	0	0
TCGA-EW-A1OW-01	23.1333	0	58	NA	0	2	2	1	0
TCGA-EW-A1P1-01	40.3333	0	68	NA	3	2	3	1	1
TCGA-EW-A1P4-01	30.2333	0	43	0	0	2	2	1	0
TCGA-EW-A1P7-01	30.5	0	59	0	0	2	2	0	1
TCGA-EW-A1P8-01	7.96667	1	58	0	3	2	3	0	1
TCGA-EW-A1PB-01	20.2667	0	70	NA	1	3	3	0	0
TCGA-EW-A1PH-01	20.2333	0	52	0	1	1	2	1	0
TCGA-EW-A3U0-01	17.7333	0	61	0	1	3	3	1	0
TCGA-EW-A6SB-01	25.3333	0	62	0	0	2	2	1	0
TCGA-GI-A2C9-01	111.4	0	58	NA	0	3	2	1	0
TCGA-GM-A2DB-01	80.2	0	62	0	0	2	2	1	0
TCGA-GM-A2DF-01	71.8333	0	53	0	1	1	2	1	0
TCGA-GM-A2DH-01	73.1	0	58	0	0	1	1	0	0
TCGA-HN-A2NL-01	2.63333	0	56	0	0	2	2	NA	0
TCGA-LL-A441-01	33.2	0	62	NA	0	1	1	1	0
TCGA-LL-A5YO-01	14.6667	0	50	NA	0	1	1	1	0
TCGA-LL-A73Y-01	15.9	0	67	NA	0	1	1	0	0
TCGA-OL-A6VO-01	28.6	0	43	NA	0	1	1	1	0
TCGA-S3-AA10-01	19.5333	0	65	0	0	2	2	0	0
TCGA-S3-AA15-01	17.5	0	51	0	1	2	2	1	0

## Sheet: Metabric-clinical
SAMPLE_ID	time	OS	age	stage	radiation	ER_STATUS	HER2_STATUS	PR_STATUS
MB-0062	153.967	0	52.14	1	1	-	-	-
MB-0249	188.333	0	53.45	1	1	-	-	-
MB-0352	55.2	1	61.32	1	1	-	-	-
MB-0372	62.7667	1	39.86	1	1	-	-	-
MB-0401	26.2667	1	48.58	1	1	-	-	-
MB-0420	76.7333	0	34.92	1	1	-	-	-
MB-0436	75.5	1	88.29	1	1	-	-	-
MB-0470	88.2333	0	61.78	1	1	-	-	-
MB-0481	36.4	1	54.22	1	1	-	-	-
MB-0516	114.467	0	62.81	1	1	-	-	-
MB-0540	194.533	0	66.11	1	1	-	-	-
MB-0639	75.4	0	50.39	1	1	-	-	-
MB-0660	18.9333	1	52.43	1	1	-	-	-
MB-2643	52.9667	1	34.2	1	1	-	-	-
MB-2771	44.8333	1	56.79	1	1	-	-	-
MB-2834	153.833	1	56.85	1	1	-	-	-
MB-2849	43.2	1	60.65	1	1	-	-	-
MB-2993	187.033	0	63.65	1	1	-	-	-
MB-3062	146.367	0	62.87	1	1	-	-	-
MB-3211	145.5	0	58.31	1	1	-	-	-
MB-3271	65.4667	1	59.43	1	1	-	-	-
MB-3706	38.8	1	55.71	1	1	-	-	-
MB-3752	75.3333	1	49.98	1	1	-	-	-
MB-4303	89.0333	1	66.91	1	1	-	-	-
MB-4332	307.933	0	34.36	1	1	-	-	-
MB-4351	68.1333	1	70.27	1	1	-	-	-
MB-4407	83.3667	1	44.4	1	1	-	-	-
MB-4667	295.333	1	65.58	1	1	-	-	-
MB-4859	157.8	1	74.29	1	1	-	-	-
MB-4888	230.5	0	63.95	1	1	-	-	-
MB-4974	176.1	1	65.16	1	1	-	-	-
MB-5041	173.933	0	45.4	1	1	-	-	-
MB-5148	245.233	1	76.72	1	1	-	-	-
MB-5222	111.833	1	76.2	1	1	-	-	-
MB-5232	211.2	1	74.53	1	1	-	-	-
MB-5235	204.2	1	59.04	1	1	-	-	-
MB-5281	79.3	0	55.72	1	1	-	-	-
MB-5408	101.4	0	65.48	1	1	-	-	-
MB-5421	194.567	0	68	1	1	-	-	-
MB-5450	190.2	0	38.92	1	1	-	-	-
MB-5526	151.067	0	45.42	1	1	-	-	-
MB-5531	183.967	0	66.56	1	1	-	-	-
MB-5560	186.6	0	44.05	1	1	-	-	-
MB-5572	178.633	0	47.88	1	1	-	-	-
MB-0079	28.5	1	50.42	2	1	-	-	-
MB-0100	8.06667	1	68.68	2	1	-	-	-
MB-0115	66.7333	1	39.84	2	1	-	-	-
MB-0127	132.067	0	52.11	2	1	-	-	-
MB-0149	51.7	1	77.13	2	1	-	-	-
MB-0157	114.767	0	71.5	2	1	-	-	-
MB-0164	10.8333	0	37.87	2	1	-	-	-
MB-0174	78.7667	0	59.18	2	1	-	-	-
MB-0188	31.3	1	82.65	2	1	-	-	-
MB-0191	15.3	1	81.02	2	1	-	-	-
MB-0200	128.7	1	69.86	2	1	-	-	-
MB-0206	141.167	0	55.02	2	1	-	-	-
MB-0214	146.9	0	41.41	2	1	-	-	-
MB-0238	193.167	0	52.19	2	1	-	-	-
MB-0265	189.133	0	46.44	2	1	-	-	-
MB-0269	22.2333	0	45.39	2	1	-	-	-
MB-0289	71.6	1	75.91	2	1	-	-	-
MB-0294	72.9	0	46.17	2	1	-	-	-
MB-0316	182.9	0	50.82	2	1	-	-	-
MB-0340	164.733	0	79.97	2	1	-	-	-
MB-0396	60.6667	0	56.45	2	1	-	-	-
MB-0414	76.6333	0	72.16	2	1	-	-	-
MB-0495	71.8	1	63.19	2	1	-	-	-
MB-0500	67.4667	0	36.56	2	1	-	-	-
MB-0502	82.1	0	56.41	2	1	-	-	-
MB-0525	65.8667	0	48.47	2	1	-	-	-
MB-0581	7.86667	1	96.29	2	1	-	-	-
MB-0608	63.9667	1	76.81	2	1	-	-	-
MB-0653	24.8	1	69.95	2	1	-	-	-
MB-0658	97.2667	0	60.89	2	1	-	-	-
MB-0869	112.4	1	58.83	2	1	-	-	-
MB-0874	16.6	1	59.22	2	1	-	-	-
MB-0893	175.633	0	57.41	2	1	-	-	-
MB-0901	136.167	0	68.19	2	1	-	-	-
MB-0906	63.8667	1	70.6	2	1	-	-	-
MB-2753	274.4	0	30.95	2	1	-	-	-
MB-2827	235.667	0	36.5	2	1	-	-	-
MB-2833	259.767	0	42.9	2	1	-	-	-
MB-2842	19.7333	1	58.48	2	1	-	-	-
MB-2857	250.667	0	45.3	2	1	-	-	-
MB-2904	125.6	1	34.83	2	1	-	-	-
MB-2917	31.9333	1	33.9	2	1	-	-	-
MB-2929	262.867	1	53.31	2	1	-	-	-
MB-2957	262.133	0	31.02	2	1	-	-	-
MB-3001	263.233	0	50.45	2	1	-	-	-
MB-3014	262.633	0	39.7	2	1	-	-	-
MB-3057	32.0333	1	55.3	2	1	-	-	-
MB-3058	254.267	0	47.74	2	1	-	-	-
MB-3067	259.533	0	60.29	2	1	-	-	-
MB-3153	227.933	0	42.17	2	1	-	-	-
MB-3218	248.767	0	44.94	2	1	-	-	-
MB-3277	32.9333	1	29.92	2	1	-	-	-
MB-3297	236.067	0	42.72	2	1	-	-	-
MB-3396	226.733	0	59.29	2	1	-	-	-
MB-3453	32.8333	1	51.36	2	1	-	-	-
MB-3502	229.333	0	50.79	2	1	-	-	-
MB-3567	236.033	0	55.95	2	1	-	-	-
MB-3702	230.467	0	37.16	2	1	-	-	-
MB-4024	124.1	0	56.14	2	1	-	-	-
MB-4146	15.6333	1	43.06	2	1	-	-	-
MB-4416	241.6	1	44.89	2	1	-	-	-
MB-4622	282.833	1	40.83	2	1	-	-	-
MB-4640	200.6	0	61.59	2	1	-	-	-
MB-4660	39.8667	1	37.53	2	1	-	-	-
MB-4707	221.2	0	59.85	2	1	-	-	-
MB-4714	83.6667	1	64.68	2	1	-	-	-
MB-4732	149.867	0	26.72	2	1	-	-	-
MB-4733	19.7333	1	56.27	2	1	-	-	-
MB-4769	21.7	1	65.86	2	1	-	-	-
MB-4792	40.6333	1	49.92	2	1	-	-	-
MB-4793	83.3667	1	72.49	2	1	-	-	-
MB-4911	31.4333	1	43.51	2	1	-	-	-
MB-4938	70.6	1	33.92	2	1	-	-	-
MB-4942	124.133	1	60.31	2	1	-	-	-
MB-4993	75.2333	1	33.55	2	1	-	-	-
MB-5058	178.733	1	61.04	2	1	-	-	-
MB-5100	19.9	1	32.74	2	1	-	-	-
MB-5102	30.3667	1	69.93	2	1	-	-	-
MB-5115	77.4	0	40.57	2	1	-	-	-
MB-5135	37.3667	1	38.59	2	1	-	-	-
MB-5145	159.233	1	61.55	2	1	-	-	-
MB-5155	259.933	0	51.08	2	1	-	-	-
MB-5209	175.1	1	79.17	2	1	-	-	-
MB-5223	144.667	1	42.05	2	1	-	-	-
MB-5225	43.2667	1	68.01	2	1	-	-	-
MB-5295	75.7	1	60.51	2	1	-	-	-
MB-5427	155.733	1	83.68	2	1	-	-	-
MB-5440	196.633	0	49.05	2	1	-	-	-
MB-5446	162.833	1	51.25	2	1	-	-	-
MB-5465	18.8	1	69.83	2	1	-	-	-
MB-5529	14.8	1	40.21	2	1	-	-	-
MB-5547	98.5667	0	43.08	2	1	-	-	-
MB-5551	182.233	0	67.24	2	1	-	-	-
MB-5616	180.633	0	41.53	2	1	-	-	-
MB-5651	21	1	51.98	2	1	-	-	-
MB-6143	255.6	0	60.6	2	1	-	-	-
MB-6223	221.933	0	58.83	2	1	-	-	-
MB-6251	14.7	1	48.59	2	1	-	-	-
MB-0179	17.9333	1	56.39	3	1	-	-	-
MB-0399	135.333	1	68.47	3	1	-	-	-
MB-0424	9.83333	1	44.02	3	1	-	-	-
MB-0453	43.1333	1	61.11	3	1	-	-	-
MB-0464	39.3	1	58.98	3	1	-	-	-
MB-0494	36.6333	1	77.22	3	1	-	-	-
MB-0613	48.8	0	60.2	3	1	-	-	-
MB-0664	11.0667	1	78.27	3	1	-	-	-
MB-2850	9.43333	1	31.48	3	1	-	-	-
MB-2912	267.4	0	59.6	3	1	-	-	-
MB-2922	14.4	1	45.74	3	1	-	-	-
MB-2963	227.833	1	53.99	3	1	-	-	-
MB-3063	28.5667	1	43.51	3	1	-	-	-
MB-3123	167.433	0	50.26	3	1	-	-	-
MB-3383	23.2	1	38.49	3	1	-	-	-
MB-4904	129.233	1	64.3	3	1	-	-	-
MB-5008	223.3	0	65.76	3	1	-	-	-
MB-5213	43.4	1	74.98	3	1	-	-	-
MB-5236	166.667	0	63.02	3	1	-	-	-
MB-5390	30.9333	1	37.27	3	1	-	-	-
MB-5633	35.0333	1	62.7	3	1	-	-	-
MB-0659	23.3333	1	82.87	NA	1	-	-	-
MB-4354	15.3667	1	55.01	NA	1	-	-	-
MB-4758	211.933	0	45.77	NA	1	-	-	-
MB-4881	274.2	0	37.05	NA	1	-	-	-
MB-4982	19.1667	1	62.99	NA	1	-	-	-
MB-5126	27.3	1	63.48	NA	1	-	-	-
MB-5138	37	1	44.59	NA	1	-	-	-
MB-5346	194.3	0	52.09	NA	1	-	-	-
MB-5566	234.4	0	38.44	NA	1	-	-	-
MB-5602	224.433	0	39.7	NA	1	-	-	-
MB-5624	136	0	55.43	NA	1	-	-	-
MB-6055	200.433	0	33.08	NA	1	-	-	-
MB-6062	282.367	0	31.6	NA	1	-	-	-
MB-6242	165.433	0	41.29	NA	1	-	-	-
MB-6248	182.833	0	51.22	NA	1	-	-	-
MB-6272	22.4	1	36.93	NA	1	-	-	-
MB-6280	27.8667	1	53.68	NA	1	-	-	-
MB-6305	89.5333	1	52.85	NA	1	-	-	-
MB-6336	17.2	1	63.22	NA	1	-	-	-
MB-7007	58.6	0	54.44	NA	1	-	-	-
MB-7009	54.7667	1	68.28	NA	1	-	-	-
MB-7012	19.8333	1	60.96	NA	1	-	-	-
MB-7017	135.333	0	36.63	NA	1	-	-	-
MB-7023	27.9667	1	66.66	NA	1	-	-	-
MB-7025	80.2333	0	65.22	NA	1	-	-	-
MB-7030	31.3333	1	74.21	NA	1	-	-	-
MB-7031	85.3667	0	60.58	NA	1	-	-	-
MB-7036	120.433	0	54.48	NA	1	-	-	-
MB-7038	81.0333	0	57.62	NA	1	-	-	-
MB-7045	94.9333	1	61.39	NA	1	-	-	-
MB-7049	102.033	0	48.75	NA	1	-	-	-
MB-7052	106.133	0	45.45	NA	1	-	-	-
MB-7066	89.7667	0	64.24	NA	1	-	-	-
MB-7078	4.16667	1	74.8	NA	1	-	-	-
MB-7081	140.233	0	69.12	NA	1	-	-	-
MB-7087	5.06667	1	66.61	NA	1	-	-	-
MB-7089	118.9	0	47.7	NA	1	-	-	-
MB-7090	109.767	0	48.52	NA	1	-	-	-
MB-7114	123.267	0	55.57	NA	1	-	-	-
MB-7119	128.367	0	54.53	NA	1	-	-	-
MB-7121	88.8333	1	49.02	NA	1	-	-	-
MB-7145	138.333	0	44.42	NA	1	-	-	-
MB-7155	149.767	0	41.14	NA	1	-	-	-
MB-7159	21.9333	1	60.45	NA	1	-	-	-
MB-7165	147.167	0	28.78	NA	1	-	-	-
MB-7205	166.033	0	38.17	NA	1	-	-	-
MB-7208	45.9333	1	48.83	NA	1	-	-	-
MB-7225	55	1	49.61	NA	1	-	-	-
MB-7258	15.0667	1	45.11	NA	1	-	-	-
MB-7267	195.367	1	28.37	NA	1	-	-	-
MB-7269	21.1667	1	36.6	NA	1	-	-	-
MB-0303	60.1333	0	47.71	1	0	-	-	-
MB-0318	168.7	0	58.01	1	0	-	-	-
MB-0400	22.4667	1	55.28	1	0	-	-	-
MB-0489	90.5667	0	41.46	1	0	-	-	-
MB-2724	108.067	1	60.59	1	0	-	-	-
MB-2754	203.533	1	66.11	1	0	-	-	-
MB-3046	73.8333	1	67.2	1	0	-	-	-
MB-3292	217.767	0	60.04	1	0	-	-	-
MB-3395	243.767	0	52.45	1	0	-	-	-
MB-3476	159.067	1	68.59	1	0	-	-	-
MB-3500	239.3	0	66.91	1	0	-	-	-
MB-4679	292.667	1	64.11	1	0	-	-	-
MB-5057	56.3333	1	39.25	1	0	-	-	-
MB-5065	184.8	0	68.66	1	0	-	-	-
MB-5162	164.333	0	53.38	1	0	-	-	-
MB-5323	226.067	0	31.26	1	0	-	-	-
MB-5392	237.267	0	57.34	1	0	-	-	-
MB-6237	105.2	1	75.62	1	0	-	-	-
MB-0220	39.8333	1	37.24	2	0	-	-	-
MB-0221	20.2	1	77.72	2	0	-	-	-
MB-0292	49.4333	1	80.34	2	0	-	-	-
MB-0350	46.0667	1	49.05	2	0	-	-	-
MB-0354	11.6	1	73.01	2	0	-	-	-
MB-0446	72.2667	0	56.96	2	0	-	-	-
MB-0558	97.8333	1	69.88	2	0	-	-	-
MB-0582	15.5333	1	84.76	2	0	-	-	-
MB-0588	119.733	0	76.35	2	0	-	-	-
MB-0617	92.8333	1	72.14	2	0	-	-	-
MB-2556	220.9	1	62.59	2	0	-	-	-
MB-2718	278.267	0	47.94	2	0	-	-	-
MB-4417	16.7	1	68.16	2	0	-	-	-
MB-4715	35.2333	1	67.8	2	0	-	-	-
MB-4717	42.9	1	43.51	2	0	-	-	-
MB-4865	229.9	0	50.7	2	0	-	-	-
MB-4880	210.967	0	69.68	2	0	-	-	-
MB-4893	176.7	0	33.04	2	0	-	-	-
MB-4928	220.033	0	75.2	2	0	-	-	-
MB-4931	30.3667	1	58.39	2	0	-	-	-
MB-4992	165.367	0	66.47	2	0	-	-	-
MB-5052	34.5667	1	76.66	2	0	-	-	-
MB-5072	50.2333	1	52.23	2	0	-	-	-
MB-5173	22.1333	1	69.05	2	0	-	-	-
MB-5208	151.9	0	52.43	2	0	-	-	-
MB-5258	101.067	1	72.77	2	0	-	-	-
MB-5298	84.9	1	49.63	2	0	-	-	-
MB-5299	16.7	1	53.35	2	0	-	-	-
MB-5335	25.2333	1	41.81	2	0	-	-	-
MB-5348	169.667	0	41.27	2	0	-	-	-
MB-5634	62.9	1	55.53	2	0	-	-	-
MB-5655	191.8	0	67.57	2	0	-	-	-
MB-0259	11.8667	1	38.99	3	0	-	-	-
MB-0278	5.83333	1	34.3	3	0	-	-	-
MB-4621	271.867	0	39.51	3	0	-	-	-
MB-5577	55.4	1	68.64	3	0	-	-	-
MB-0163	98.1	1	84.73	NA	0	-	-	-
MB-0211	44.8	1	42.95	NA	0	-	-	-
MB-0627	0.766667	0	54.1	NA	0	-	-	-
MB-0634	17.7667	0	55.99	NA	0	-	-	-
MB-4015	11.3	1	76.13	NA	0	-	-	-
MB-4254	178.4	0	68.7	NA	0	-	-	-
MB-4408	206.567	1	71.66	NA	0	-	-	-
MB-4696	255.267	0	49.98	NA	0	-	-	-
MB-4757	27.4	1	38.93	NA	0	-	-	-
MB-4945	20.1333	1	65.53	NA	0	-	-	-
MB-5070	213.9	0	47.38	NA	0	-	-	-
MB-5548	25.3333	0	62.43	NA	0	-	-	-
MB-6052	255.367	0	36.47	NA	0	-	-	-
MB-6058	22.6667	1	41.79	NA	0	-	-	-
MB-6098	10.6333	1	28.29	NA	0	-	-	-
MB-6144	254.933	0	64.55	NA	0	-	-	-
MB-6152	228.9	0	60.62	NA	0	-	-	-
MB-6178	33.1333	1	38.58	NA	0	-	-	-
MB-6188	23.7667	0	41.92	NA	0	-	-	-
MB-6245	177.633	0	47.01	NA	0	-	-	-
MB-6318	109.233	1	81.37	NA	0	-	-	-
MB-7008	50.9	1	69.94	NA	0	-	-	-
MB-7039	49.2	1	78.19	NA	0	-	-	-
MB-7055	9.13333	1	54.87	NA	0	-	-	-
MB-7057	43.8333	1	72.81	NA	0	-	-	-
MB-7151	144.433	0	59.06	NA	0	-	-	-
MB-7154	108.467	1	77.54	NA	0	-	-	-
MB-7158	46.4333	1	50.73	NA	0	-	-	-
MB-7252	35.7	1	74.8	NA	0	-	-	-
MB-7270	175.167	0	50.84	NA	0	-	-	-
