# Supplementary material for: Prognostic Biomarkers on a Competitive Endogenous RNA Network Reveals Overall Survival in Triple-Negative Breast Cancer
Source: Front Oncol. 2021 Jun 11;11:681946. doi: 10.3389/fonc.2021.681946 (PMC8232227; doi:10.3389/fonc.2021.681946)
Supplement: Supplementary Table 2 — DERs obtained from meeting the threshold conditions. [file Table_2.xlsx]

## Sheet: Sheet1
Symbol	Type	sample_type	logFC	pvalue	FDR
DSCR9	lncRNA	ENSG00000230366.8	0.500051	8.7e-11	7.05e-08
HOTAIR	lncRNA	ENSG00000228630.4	0.795464	4.06e-17	3.29e-14
TCL6	lncRNA	ENSG00000187621.13	0.545526	2.05e-08	1.66e-05
FAM41C	lncRNA	ENSG00000230368.2	-1.03439	2.17e-12	1.76e-09
LINC00266-1	lncRNA	ENSG00000149656.7	-0.660012	3.35e-07	0.000271431
LINC00032	lncRNA	ENSG00000231459.1	-0.53756	3.17e-16	2.57e-13
hsa-miR-383-5p	miRNA	MIMAT0000738	-1.74795	4.38e-16	3.55e-13
hsa-miR-6507-5p	miRNA	MIMAT0025470	-1.63872	5.67e-12	4.59e-09
hsa-miR-585-5p	miRNA	MIMAT0026618	-1.53792	9.46e-10	7.66e-07
hsa-miR-135a-5p	miRNA	MIMAT0000428	-1.46588	5.01e-10	4.06e-07
hsa-miR-1258	miRNA	MIMAT0005909	-1.45898	5.69e-20	4.61e-17
hsa-miR-585-3p	miRNA	MIMAT0003250	-1.42467	1.26e-10	1.02e-07
hsa-miR-6715a-3p	miRNA	MIMAT0025841	-1.4187	7.14e-09	5.78e-06
hsa-miR-204-5p	miRNA	MIMAT0000265	-1.37047	3.94e-35	3.19e-32
hsa-miR-381-5p	miRNA	MIMAT0022862	-1.26935	2.19e-11	1.77e-08
hsa-miR-485-5p	miRNA	MIMAT0002175	-1.25187	7.91e-10	6.41e-07
hsa-miR-377-5p	miRNA	MIMAT0004689	-1.23573	2.09e-22	1.69e-19
hsa-miR-139-3p	miRNA	MIMAT0004552	-1.18391	1.9e-52	1.54e-49
hsa-miR-202-5p	miRNA	MIMAT0002810	-1.17613	1.06e-12	8.57e-10
hsa-miR-605-5p	miRNA	MIMAT0003273	-1.10776	4.57e-11	3.7e-08
hsa-miR-487a-5p	miRNA	MIMAT0026559	-1.05186	1.25e-12	1.01e-09
hsa-miR-483-5p	miRNA	MIMAT0004761	-1.037	1.74e-15	1.41e-12
hsa-miR-433-3p	miRNA	MIMAT0001627	-1.03667	9.75e-14	7.9e-11
hsa-miR-665	miRNA	MIMAT0004952	-1.02304	2.46e-07	0.000199184
hsa-miR-133a-3p	miRNA	MIMAT0000427	-1.01165	1.06e-16	8.57e-14
hsa-miR-483-3p	miRNA	MIMAT0002173	-0.995976	7.43e-18	6.02e-15
hsa-miR-1262	miRNA	MIMAT0005914	-0.982255	1.74e-12	1.41e-09
hsa-miR-3926	miRNA	MIMAT0018201	-0.954926	2.05e-09	1.66e-06
hsa-miR-133b	miRNA	MIMAT0000770	-0.92033	1.2e-05	0.00968755
hsa-miR-5683	miRNA	MIMAT0022472	-0.917848	2.32e-20	1.88e-17
hsa-miR-654-5p	miRNA	MIMAT0003330	-0.907469	7.16e-14	5.8e-11
hsa-miR-329-3p	miRNA	MIMAT0001629	-0.894148	1.07e-10	8.66e-08
hsa-miR-6716-3p	miRNA	MIMAT0025845	-0.884402	6.19e-12	5.01e-09
hsa-miR-6514-3p	miRNA	MIMAT0025485	-0.869721	1.08e-06	0.000873606
hsa-miR-1-3p	miRNA	MIMAT0000416	-0.86168	1.44e-17	1.17e-14
hsa-miR-134-3p	miRNA	MIMAT0026481	-0.847933	2.81e-11	2.28e-08
hsa-miR-99a-3p	miRNA	MIMAT0004511	-0.830623	3.51e-29	2.84e-26
hsa-miR-656-3p	miRNA	MIMAT0003332	-0.830101	2.86e-09	2.32e-06
hsa-miR-335-5p	miRNA	MIMAT0000765	-0.818409	2.43e-25	1.97e-22
hsa-miR-6503-5p	miRNA	MIMAT0025462	-0.814172	6.78e-07	0.000549555
hsa-miR-494-3p	miRNA	MIMAT0002816	-0.806632	3.12e-11	2.53e-08
hsa-miR-139-5p	miRNA	MIMAT0000250	-0.787745	8.86e-57	7.18e-54
hsa-miR-1247-3p	miRNA	MIMAT0022721	-0.774079	3.09e-27	2.5e-24
hsa-miR-296-5p	miRNA	MIMAT0000690	-0.763942	7.49e-18	6.07e-15
hsa-miR-299-3p	miRNA	MIMAT0000687	-0.759469	1.31e-06	0.0010606
hsa-miR-195-3p	miRNA	MIMAT0004615	-0.756079	5.81e-35	4.71e-32
hsa-miR-551b-3p	miRNA	MIMAT0003233	-0.742455	9.38e-09	7.6e-06
hsa-miR-676-5p	miRNA	MIMAT0018203	-0.737041	5.53e-06	0.00447914
hsa-miR-34b-3p	miRNA	MIMAT0004676	-0.72809	1.72e-10	1.39e-07
hsa-miR-3199	miRNA	MIMAT0015084	-0.724344	1.22e-15	9.9e-13
hsa-miR-379-3p	miRNA	MIMAT0004690	-0.723111	6.31e-07	0.00051104
hsa-miR-369-5p	miRNA	MIMAT0001621	-0.718687	1.9e-16	1.54e-13
hsa-miR-299-5p	miRNA	MIMAT0002890	-0.71345	1.02e-14	8.3e-12
hsa-miR-378d	miRNA	MIMAT0018926	-0.703536	3.83e-08	3.1e-05
hsa-miR-411-3p	miRNA	MIMAT0004813	-0.698094	1.68e-08	1.36e-05
hsa-miR-1247-5p	miRNA	MIMAT0005899	-0.6968	2.49e-17	2.02e-14
hsa-miR-486-5p	miRNA	MIMAT0002177	-0.694189	1.43e-24	1.16e-21
hsa-miR-891a-5p	miRNA	MIMAT0004902	-0.688329	2.83e-08	2.29e-05
hsa-miR-6892-5p	miRNA	MIMAT0027684	-0.684584	6.43e-20	5.21e-17
hsa-miR-489-3p	miRNA	MIMAT0002805	-0.683942	3.26e-05	0.0264129
hsa-miR-370-5p	miRNA	MIMAT0026483	-0.675917	1.42e-15	1.15e-12
hsa-miR-10a-3p	miRNA	MIMAT0004555	-0.662099	2.84e-10	2.3e-07
hsa-miR-10b-3p	miRNA	MIMAT0004556	-0.662012	2.36e-44	1.91e-41
hsa-miR-655-3p	miRNA	MIMAT0003331	-0.654764	2.42e-12	1.96e-09
hsa-miR-935	miRNA	MIMAT0004978	-0.644378	1.93e-08	1.56e-05
hsa-miR-495-3p	miRNA	MIMAT0002817	-0.631797	1.88e-20	1.52e-17
hsa-miR-129-2-3p	miRNA	MIMAT0004605	-0.619344	5.34e-05	0.0432276
hsa-miR-337-3p	miRNA	MIMAT0000754	-0.611994	2.19e-30	1.77e-27
hsa-miR-653-3p	miRNA	MIMAT0026625	-0.599791	1.44e-05	0.0116614
hsa-miR-432-5p	miRNA	MIMAT0002814	-0.596748	1.77e-14	1.43e-11
hsa-miR-154-5p	miRNA	MIMAT0000452	-0.585547	6.96e-15	5.64e-12
hsa-miR-376a-3p	miRNA	MIMAT0000729	-0.582499	1.2e-05	0.00971244
hsa-miR-376b-5p	miRNA	MIMAT0022923	-0.579419	3.5e-06	0.00283836
hsa-miR-376a-5p	miRNA	MIMAT0003386	-0.576744	2.63e-06	0.00212915
hsa-miR-205-3p	miRNA	MIMAT0009197	-0.573128	4.02e-07	0.000325354
hsa-miR-561-5p	miRNA	MIMAT0022706	-0.570829	5.46e-05	0.0442368
hsa-miR-376b-3p	miRNA	MIMAT0002172	-0.570628	4.49e-06	0.00363641
hsa-miR-431-3p	miRNA	MIMAT0004757	-0.570263	3.7e-15	3e-12
hsa-miR-376c-5p	miRNA	MIMAT0022861	-0.565096	3.47e-06	0.00281445
hsa-miR-376c-3p	miRNA	MIMAT0000720	-0.556845	1e-11	8.12e-09
hsa-miR-144-5p	miRNA	MIMAT0004600	-0.552922	6.79e-18	5.5e-15
hsa-miR-3613-3p	miRNA	MIMAT0017991	-0.547745	1.85e-06	0.00149663
hsa-miR-6510-3p	miRNA	MIMAT0025477	-0.536366	8.16e-10	6.61e-07
hsa-miR-541-3p	miRNA	MIMAT0004920	-0.529298	4.31e-05	0.0349487
hsa-miR-944	miRNA	MIMAT0004987	-0.5283	3.64e-07	0.000294442
hsa-miR-487b-3p	miRNA	MIMAT0003180	-0.527662	1.32e-12	1.07e-09
hsa-miR-218-1-3p	miRNA	MIMAT0004565	-0.519084	8.41e-07	0.000681041
hsa-miR-758-5p	miRNA	MIMAT0022929	-0.514097	1.74e-16	1.41e-13
hsa-miR-411-5p	miRNA	MIMAT0003329	-0.504753	5.27e-12	4.27e-09
hsa-miR-2355-3p	miRNA	MIMAT0017950	0.500311	1.26e-09	1.02e-06
hsa-miR-200b-5p	miRNA	MIMAT0004571	0.504272	7.02e-15	5.69e-12
hsa-miR-340-5p	miRNA	MIMAT0004692	0.505573	1.7e-26	1.38e-23
hsa-miR-2116-3p	miRNA	MIMAT0011161	0.50721	4.28e-06	0.00346605
hsa-miR-4668-3p	miRNA	MIMAT0019746	0.519078	1.36e-09	1.1e-06
hsa-miR-345-5p	miRNA	MIMAT0000772	0.521657	2.78e-17	2.25e-14
hsa-miR-3127-5p	miRNA	MIMAT0014990	0.523734	2.6e-16	2.11e-13
hsa-miR-6718-5p	miRNA	MIMAT0025849	0.531486	8.96e-06	0.00725802
hsa-miR-340-3p	miRNA	MIMAT0000750	0.531883	6.43e-22	5.21e-19
hsa-miR-142-5p	miRNA	MIMAT0000433	0.535491	3.12e-23	2.53e-20
hsa-miR-323b-3p	miRNA	MIMAT0015050	0.537855	8.63e-07	0.000699227
hsa-miR-766-3p	miRNA	MIMAT0003888	0.541416	1.65e-20	1.34e-17
hsa-miR-200c-5p	miRNA	MIMAT0004657	0.542182	6.6e-21	5.35e-18
hsa-miR-331-5p	miRNA	MIMAT0004700	0.543992	7.41e-14	6e-11
hsa-miR-628-3p	miRNA	MIMAT0003297	0.558391	5.18e-06	0.00419478
hsa-miR-500b-5p	miRNA	MIMAT0016925	0.561213	5.88e-16	4.76e-13
hsa-miR-500a-5p	miRNA	MIMAT0004773	0.561554	5.75e-16	4.66e-13
hsa-miR-32-5p	miRNA	MIMAT0000090	0.563776	8e-27	6.48e-24
hsa-miR-19a-3p	miRNA	MIMAT0000073	0.582054	1.32e-23	1.07e-20
hsa-miR-942-5p	miRNA	MIMAT0004985	0.582841	1.75e-14	1.42e-11
hsa-miR-6720-3p	miRNA	MIMAT0025851	0.586263	7.3e-06	0.00590972
hsa-miR-4661-5p	miRNA	MIMAT0019729	0.587683	7.22e-14	5.85e-11
hsa-miR-93-3p	miRNA	MIMAT0004509	0.592645	6.04e-23	4.89e-20
hsa-miR-548b-3p	miRNA	MIMAT0003254	0.595935	1.14e-07	9.22e-05
hsa-miR-3613-5p	miRNA	MIMAT0017990	0.598363	2.37e-20	1.92e-17
hsa-miR-92a-1-5p	miRNA	MIMAT0004507	0.603712	4.37e-11	3.54e-08
hsa-miR-1270	miRNA	MIMAT0005924	0.60491	1.48e-08	1.2e-05
hsa-miR-320d	miRNA	MIMAT0006764	0.605842	9.69e-08	7.85e-05
hsa-miR-19b-1-5p	miRNA	MIMAT0004491	0.618483	6.56e-18	5.31e-15
hsa-miR-590-5p	miRNA	MIMAT0003258	0.62434	1.77e-26	1.43e-23
hsa-miR-429	miRNA	MIMAT0001536	0.625019	1.53e-24	1.24e-21
hsa-miR-4781-3p	miRNA	MIMAT0019943	0.64286	7.82e-06	0.00633054
hsa-miR-203b-3p	miRNA	MIMAT0019814	0.651433	8.8e-15	7.13e-12
hsa-miR-6755-5p	miRNA	MIMAT0027410	0.655482	1.75e-07	0.000141396
hsa-miR-7702	miRNA	MIMAT0030017	0.655868	3.74e-07	0.000302936
hsa-miR-184	miRNA	MIMAT0000454	0.658237	1.38e-06	0.00111849
hsa-miR-103a-2-5p	miRNA	MIMAT0009196	0.678187	2e-10	1.62e-07
hsa-miR-4677-3p	miRNA	MIMAT0019761	0.68465	3.37e-32	2.73e-29
hsa-miR-6509-5p	miRNA	MIMAT0025474	0.690847	3.3e-08	2.67e-05
hsa-miR-4473	miRNA	MIMAT0019000	0.701315	7.87e-06	0.00637629
hsa-miR-210-3p	miRNA	MIMAT0000267	0.702156	1.89e-38	1.53e-35
hsa-miR-5586-5p	miRNA	MIMAT0022287	0.703405	1.3e-16	1.05e-13
hsa-miR-616-5p	miRNA	MIMAT0003284	0.713342	2e-11	1.62e-08
hsa-miR-15b-3p	miRNA	MIMAT0004586	0.714365	2.04e-24	1.65e-21
hsa-miR-5706	miRNA	MIMAT0022500	0.716215	1.46e-05	0.0118234
hsa-miR-2277-3p	miRNA	MIMAT0011777	0.728812	7.8e-06	0.00631854
hsa-miR-194-3p	miRNA	MIMAT0004671	0.747717	1.09e-09	8.8e-07
hsa-miR-454-3p	miRNA	MIMAT0003885	0.751818	2.59e-22	2.1e-19
hsa-miR-5698	miRNA	MIMAT0022491	0.763997	6e-07	0.000485653
hsa-miR-501-5p	miRNA	MIMAT0002872	0.775691	1.33e-17	1.08e-14
hsa-miR-1301-5p	miRNA	MIMAT0026639	0.780446	3.79e-06	0.003072
hsa-miR-6502-5p	miRNA	MIMAT0025460	0.780478	2.95e-06	0.00239113
hsa-miR-512-3p	miRNA	MIMAT0002823	0.79856	1.91e-06	0.00154318
hsa-miR-33a-3p	miRNA	MIMAT0004506	0.8063	5.57e-11	4.51e-08
hsa-miR-659-5p	miRNA	MIMAT0022710	0.814915	1.07e-13	8.7e-11
hsa-miR-6842-3p	miRNA	MIMAT0027587	0.815333	1.49e-14	1.21e-11
hsa-miR-651-5p	miRNA	MIMAT0003321	0.825781	2.84e-16	2.3e-13
hsa-miR-6777-5p	miRNA	MIMAT0027454	0.847491	1.16e-06	0.000943589
hsa-miR-191-3p	miRNA	MIMAT0001618	0.854164	3.1e-17	2.51e-14
hsa-miR-431-5p	miRNA	MIMAT0001625	0.856148	4.44e-08	3.6e-05
hsa-miR-130b-5p	miRNA	MIMAT0004680	0.887381	2.98e-32	2.41e-29
hsa-miR-548j-5p	miRNA	MIMAT0005875	0.915376	5.36e-07	0.000434185
hsa-miR-652-5p	miRNA	MIMAT0022709	0.915913	2.04e-06	0.00164901
hsa-miR-3917	miRNA	MIMAT0018191	0.923468	3.21e-12	2.6e-09
hsa-miR-3615	miRNA	MIMAT0017994	0.925378	7.69e-15	6.23e-12
hsa-miR-1307-5p	miRNA	MIMAT0022727	0.929677	7.04e-53	5.7e-50
hsa-miR-181b-3p	miRNA	MIMAT0022692	0.931041	7.99e-33	6.47e-30
hsa-miR-187-3p	miRNA	MIMAT0000262	0.936181	1.77e-19	1.43e-16
hsa-miR-6808-3p	miRNA	MIMAT0027517	0.937624	4.95e-08	4.01e-05
hsa-miR-33a-5p	miRNA	MIMAT0000091	0.940586	8.01e-25	6.49e-22
hsa-miR-185-3p	miRNA	MIMAT0004611	0.949278	7.86e-25	6.37e-22
hsa-miR-3928-3p	miRNA	MIMAT0018205	0.957287	8.6e-15	6.97e-12
hsa-miR-1226-3p	miRNA	MIMAT0005577	0.963805	7.95e-14	6.44e-11
hsa-miR-629-3p	miRNA	MIMAT0003298	0.97062	8.63e-21	6.99e-18
hsa-miR-3651	miRNA	MIMAT0018071	0.977438	5.11e-10	4.14e-07
hsa-miR-16-1-3p	miRNA	MIMAT0004489	0.979436	2.04e-22	1.65e-19
hsa-miR-301a-3p	miRNA	MIMAT0000688	0.980984	5.12e-30	4.15e-27
hsa-miR-130b-3p	miRNA	MIMAT0000691	0.981155	2.36e-36	1.91e-33
hsa-miR-493-3p	miRNA	MIMAT0003161	0.989963	6.86e-14	5.56e-11
hsa-miR-769-3p	miRNA	MIMAT0003887	0.994577	1.8e-20	1.46e-17
hsa-miR-660-3p	miRNA	MIMAT0022711	0.99502	9.3e-08	7.53e-05
hsa-miR-1306-3p	miRNA	MIMAT0005950	1.0067	3.51e-15	2.84e-12
hsa-miR-503-5p	miRNA	MIMAT0002874	1.01197	7.64e-21	6.19e-18
hsa-miR-6877-5p	miRNA	MIMAT0027654	1.0276	3.1e-07	0.000250707
hsa-miR-4449	miRNA	MIMAT0018968	1.03263	7.01e-07	0.00056767
hsa-miR-3150b-3p	miRNA	MIMAT0018194	1.03417	2.28e-10	1.85e-07
hsa-miR-885-5p	miRNA	MIMAT0004947	1.04234	1.5e-07	0.000121629
hsa-miR-1301-3p	miRNA	MIMAT0005797	1.04447	2.47e-43	2e-40
hsa-miR-219a-5p	miRNA	MIMAT0000276	1.04638	3.35e-11	2.71e-08
hsa-miR-590-3p	miRNA	MIMAT0004801	1.04702	7.89e-32	6.39e-29
hsa-miR-3170	miRNA	MIMAT0015045	1.04916	2.28e-15	1.85e-12
hsa-miR-3934-3p	miRNA	MIMAT0022975	1.06495	4.14e-15	3.35e-12
hsa-miR-502-5p	miRNA	MIMAT0002873	1.06988	6.68e-12	5.41e-09
hsa-miR-4326	miRNA	MIMAT0016888	1.0706	2.56e-15	2.07e-12
hsa-miR-580-3p	miRNA	MIMAT0003245	1.07473	8.47e-09	6.86e-06
hsa-let-7f-2-3p	miRNA	MIMAT0004487	1.07757	4.7e-11	3.81e-08
hsa-miR-5699-5p	miRNA	MIMAT0027103	1.09286	8.69e-09	7.04e-06
hsa-miR-2277-5p	miRNA	MIMAT0017352	1.09888	7.09e-12	5.74e-09
hsa-miR-4772-5p	miRNA	MIMAT0019926	1.10765	4.56e-10	3.69e-07
hsa-miR-4660	miRNA	MIMAT0019728	1.11037	4.94e-09	4e-06
hsa-miR-3614-3p	miRNA	MIMAT0017993	1.11718	3.07e-13	2.49e-10
hsa-miR-18a-5p	miRNA	MIMAT0000072	1.11927	2.05e-35	1.66e-32
hsa-miR-3677-3p	miRNA	MIMAT0018101	1.12062	9.15e-28	7.41e-25
hsa-miR-4742-3p	miRNA	MIMAT0019873	1.12512	5.33e-14	4.32e-11
hsa-miR-548o-3p	miRNA	MIMAT0005919	1.13168	7.65e-11	6.2e-08
hsa-miR-3614-5p	miRNA	MIMAT0017992	1.13247	3.09e-18	2.5e-15
hsa-miR-1288-3p	miRNA	MIMAT0005942	1.1352	5.78e-10	4.68e-07
hsa-miR-3940-3p	miRNA	MIMAT0018356	1.13912	4.4e-10	3.56e-07
hsa-miR-96-5p	miRNA	MIMAT0000095	1.1402	1.13e-38	9.19e-36
hsa-miR-421	miRNA	MIMAT0003339	1.15848	2.54e-21	2.06e-18
hsa-miR-6852-5p	miRNA	MIMAT0027604	1.18006	6.41e-08	5.19e-05
hsa-miR-570-3p	miRNA	MIMAT0003235	1.18659	6.54e-09	5.3e-06
hsa-miR-4444	miRNA	MIMAT0018962	1.19224	6.88e-14	5.57e-11
hsa-miR-1304-5p	miRNA	MIMAT0005892	1.1958	4.44e-08	3.6e-05
hsa-miR-671-5p	miRNA	MIMAT0003880	1.20059	1.65e-34	1.34e-31
hsa-miR-4786-5p	miRNA	MIMAT0019954	1.2046	9.83e-12	7.96e-09
hsa-miR-362-3p	miRNA	MIMAT0004683	1.20597	2.33e-19	1.89e-16
hsa-miR-500b-3p	miRNA	MIMAT0027032	1.20867	1.13e-15	9.19e-13
hsa-miR-33b-3p	miRNA	MIMAT0004811	1.2148	9.93e-10	8.04e-07
hsa-miR-135b-5p	miRNA	MIMAT0000758	1.21836	1.56e-28	1.26e-25
hsa-miR-6516-5p	miRNA	MIMAT0030417	1.24172	3.62e-08	2.93e-05
hsa-miR-939-5p	miRNA	MIMAT0004982	1.26539	3.54e-19	2.87e-16
hsa-miR-345-3p	miRNA	MIMAT0022698	1.2788	8.52e-13	6.9e-10
hsa-miR-548s	miRNA	MIMAT0014987	1.29789	1.96e-10	1.59e-07
hsa-miR-9-3p	miRNA	MIMAT0000442	1.30816	4e-16	3.24e-13
hsa-miR-3200-3p	miRNA	MIMAT0015085	1.30978	6.94e-24	5.62e-21
hsa-miR-3065-5p	miRNA	MIMAT0015066	1.31776	2.3e-15	1.86e-12
hsa-miR-1229-3p	miRNA	MIMAT0005584	1.32131	4.27e-13	3.46e-10
hsa-miR-3648	miRNA	MIMAT0018068	1.34063	1.05e-09	8.49e-07
hsa-miR-577	miRNA	MIMAT0003242	1.34268	1.74e-17	1.41e-14
hsa-miR-551a	miRNA	MIMAT0003214	1.34475	2.48e-08	2.01e-05
hsa-miR-6854-5p	miRNA	MIMAT0027608	1.34982	4.57e-13	3.7e-10
hsa-miR-4797-3p	miRNA	MIMAT0019973	1.35911	6.81e-09	5.52e-06
hsa-miR-301a-5p	miRNA	MIMAT0022696	1.37066	1.19e-25	9.67e-23
hsa-miR-138-5p	miRNA	MIMAT0000430	1.38028	5.15e-13	4.17e-10
hsa-miR-3136-5p	miRNA	MIMAT0015003	1.40747	1.78e-13	1.44e-10
hsa-miR-32-3p	miRNA	MIMAT0004505	1.40772	6e-17	4.86e-14
hsa-miR-148b-5p	miRNA	MIMAT0004699	1.42026	1.02e-28	8.29e-26
hsa-miR-1224-5p	miRNA	MIMAT0005458	1.44017	2.69e-08	2.18e-05
hsa-miR-98-3p	miRNA	MIMAT0022842	1.44607	5.77e-24	4.67e-21
hsa-miR-3922-3p	miRNA	MIMAT0018197	1.45459	4.72e-17	3.82e-14
hsa-miR-940	miRNA	MIMAT0004983	1.45692	1.14e-27	9.22e-25
hsa-miR-6501-5p	miRNA	MIMAT0025458	1.46236	5.93e-10	4.8e-07
hsa-miR-3934-5p	miRNA	MIMAT0018349	1.47125	3.44e-14	2.79e-11
hsa-miR-92b-5p	miRNA	MIMAT0004792	1.47943	1.18e-10	9.56e-08
hsa-miR-4645-3p	miRNA	MIMAT0019706	1.50207	6.04e-10	4.89e-07
hsa-miR-33b-5p	miRNA	MIMAT0003301	1.52387	1.25e-25	1.01e-22
hsa-miR-934	miRNA	MIMAT0004977	1.53306	1.04e-16	8.4e-14
hsa-miR-4746-5p	miRNA	MIMAT0019880	1.53922	9.88e-29	8e-26
hsa-miR-454-5p	miRNA	MIMAT0003884	1.55349	1.16e-17	9.42e-15
hsa-miR-188-3p	miRNA	MIMAT0004613	1.56561	3.8e-21	3.08e-18
hsa-miR-20b-3p	miRNA	MIMAT0004752	1.57357	9.54e-13	7.73e-10
hsa-miR-636	miRNA	MIMAT0003306	1.57621	7.69e-11	6.23e-08
hsa-miR-1304-3p	miRNA	MIMAT0022720	1.58397	1.22e-08	9.86e-06
hsa-miR-3117-3p	miRNA	MIMAT0014979	1.58693	2.15e-09	1.74e-06
hsa-miR-1292-5p	miRNA	MIMAT0005943	1.59641	8.95e-14	7.25e-11
hsa-miR-3690	miRNA	MIMAT0018119	1.61162	4.6e-15	3.73e-12
hsa-miR-186-3p	miRNA	MIMAT0004612	1.61664	7.06e-10	5.72e-07
hsa-miR-4787-3p	miRNA	MIMAT0019957	1.62798	2.2e-16	1.78e-13
hsa-miR-639	miRNA	MIMAT0003309	1.63778	2.22e-13	1.8e-10
hsa-miR-760	miRNA	MIMAT0004957	1.65092	2.04e-19	1.65e-16
hsa-miR-6875-5p	miRNA	MIMAT0027650	1.655	1.13e-11	9.13e-09
hsa-miR-18a-3p	miRNA	MIMAT0002891	1.66546	1.79e-24	1.45e-21
hsa-miR-7706	miRNA	MIMAT0030021	1.67125	4.77e-26	3.86e-23
hsa-miR-5003-3p	miRNA	MIMAT0021026	1.70333	4.31e-12	3.49e-09
hsa-miR-5699-3p	miRNA	MIMAT0022492	1.708	2.57e-13	2.08e-10
hsa-miR-545-5p	miRNA	MIMAT0004785	1.71563	2.09e-15	1.69e-12
hsa-miR-3680-3p	miRNA	MIMAT0018107	1.72424	9.77e-13	7.91e-10
hsa-miR-942-3p	miRNA	MIMAT0026734	1.74632	1.28e-14	1.04e-11
hsa-miR-579-5p	miRNA	MIMAT0026616	1.75392	1.15e-14	9.35e-12
hsa-miR-516a-5p	miRNA	MIMAT0004770	1.7569	1.43e-11	1.16e-08
hsa-miR-3682-3p	miRNA	MIMAT0018110	1.77438	2.2e-26	1.78e-23
hsa-miR-4638-3p	miRNA	MIMAT0019696	1.78633	4.58e-20	3.71e-17
hsa-miR-5001-3p	miRNA	MIMAT0021022	1.80465	6.05e-11	4.9e-08
hsa-miR-4677-5p	miRNA	MIMAT0019760	1.81538	2.21e-13	1.79e-10
hsa-miR-6815-3p	miRNA	MIMAT0027531	1.8475	3.32e-11	2.69e-08
hsa-miR-18b-5p	miRNA	MIMAT0001412	1.84921	4.68e-13	3.79e-10
hsa-miR-188-5p	miRNA	MIMAT0000457	1.87527	4.26e-32	3.45e-29
hsa-miR-548e-3p	miRNA	MIMAT0005874	1.90755	5.74e-13	4.65e-10
hsa-miR-937-3p	miRNA	MIMAT0004980	1.96748	1.62e-30	1.31e-27
hsa-miR-6798-3p	miRNA	MIMAT0027497	2.00702	3.54e-15	2.87e-12
hsa-miR-3677-5p	miRNA	MIMAT0019221	2.00955	3.49e-29	2.83e-26
hsa-miR-519a-5p	miRNA	MIMAT0005452	2.01132	2.47e-14	2e-11
hsa-miR-1269a	miRNA	MIMAT0005923	2.02408	3.07e-10	2.49e-07
hsa-miR-1277-3p	miRNA	MIMAT0005933	2.03709	1.09e-24	8.81e-22
hsa-miR-877-5p	miRNA	MIMAT0004949	2.08579	2.05e-34	1.66e-31
hsa-miR-7-5p	miRNA	MIMAT0000252	2.08697	2.32e-20	1.88e-17
hsa-miR-5001-5p	miRNA	MIMAT0021021	2.08924	6.33e-15	5.13e-12
hsa-miR-4791	miRNA	MIMAT0019963	2.16274	8.3e-17	6.72e-14
hsa-miR-210-5p	miRNA	MIMAT0026475	2.19912	3.53e-18	2.86e-15
hsa-miR-5581-3p	miRNA	MIMAT0022276	2.28362	4.47e-15	3.62e-12
hsa-miR-3610	miRNA	MIMAT0017987	2.32698	1.81e-28	1.47e-25
hsa-miR-4766-3p	miRNA	MIMAT0019918	2.43877	2.96e-18	2.4e-15
hsa-miR-25-5p	miRNA	MIMAT0004498	2.44326	7.47e-14	6.05e-11
hsa-miR-548au-3p	miRNA	MIMAT0022292	2.46865	9.89e-16	8.01e-13
hsa-miR-3664-5p	miRNA	MIMAT0018086	2.47109	1.19e-15	9.65e-13
hsa-miR-877-3p	miRNA	MIMAT0004950	2.50598	5.26e-17	4.26e-14
hsa-miR-3940-5p	miRNA	MIMAT0019229	2.59261	3.49e-20	2.83e-17
hsa-miR-4443	miRNA	MIMAT0018961	2.77909	1.52e-19	1.23e-16
hsa-miR-6783-3p	miRNA	MIMAT0027467	2.81219	2.36e-17	1.91e-14
hsa-miR-183-3p	miRNA	MIMAT0004560	2.81491	8.48e-27	6.87e-24
hsa-miR-4665-5p	miRNA	MIMAT0019739	2.88045	3.1e-16	2.51e-13
hsa-miR-147b-3p	miRNA	MIMAT0004928	2.89692	9.02e-18	7.31e-15
hsa-miR-7112-3p	miRNA	MIMAT0028122	2.93718	1.23e-17	9.97e-15
hsa-miR-105-5p	miRNA	MIMAT0000102	2.97761	2.16e-16	1.75e-13
hsa-miR-7705	miRNA	MIMAT0030020	3.01508	3.8e-25	3.08e-22
hsa-miR-301b-3p	miRNA	MIMAT0004958	3.02413	8.84e-28	7.16e-25
hsa-miR-7156-5p	miRNA	MIMAT0028222	3.05165	2.12e-20	1.72e-17
hsa-miR-548d-3p	miRNA	MIMAT0003323	3.11607	3.99e-17	3.23e-14
hsa-miR-592	miRNA	MIMAT0003260	3.20275	9.84e-37	7.97e-34
hsa-miR-4724-5p	miRNA	MIMAT0019841	3.35342	3.52e-15	2.85e-12
hsa-miR-155-3p	miRNA	MIMAT0004658	3.55408	1.33e-28	1.08e-25
CST9L	mRNA	ENSG00000101435.4	-3.09148	1.59e-13	1.29e-10
CST9	mRNA	ENSG00000173335.4	-2.6218	3.11e-36	2.52e-33
MCCD1	mRNA	ENSG00000204511.2	-2.23153	3.36e-20	2.72e-17
G6PC2	mRNA	ENSG00000152254.9	-2.18622	4.32e-19	3.5e-16
KCNC2	mRNA	ENSG00000166006.11	-2.14025	5.04e-42	4.08e-39
SLC5A7	mRNA	ENSG00000115665.7	-1.95808	1.13e-25	9.12e-23
NLRP8	mRNA	ENSG00000179709.7	-1.89013	2.47e-32	2e-29
UGT2B28	mRNA	ENSG00000135226.15	-1.87531	1.03e-21	8.36e-19
ACSM2A	mRNA	ENSG00000183747.10	-1.70324	3.69e-31	2.99e-28
POTEH	mRNA	ENSG00000198062.13	-1.67475	6.42e-09	5.2e-06
NPY2R	mRNA	ENSG00000185149.5	-1.67173	3.31e-45	2.68e-42
GHRH	mRNA	ENSG00000118702.8	-1.61508	5.38e-14	4.36e-11
RHAG	mRNA	ENSG00000112077.14	-1.56764	6.4e-19	5.18e-16
KRT24	mRNA	ENSG00000167916.4	-1.55584	4.3e-23	3.48e-20
RFX6	mRNA	ENSG00000185002.8	-1.51699	2.73e-32	2.21e-29
STH	mRNA	ENSG00000256762.1	-1.51218	4.67e-17	3.78e-14
ACSM2B	mRNA	ENSG00000066813.13	-1.49846	4.89e-27	3.96e-24
TCEAL6	mRNA	ENSG00000204071.8	-1.49424	6.44e-30	5.22e-27
NLRP5	mRNA	ENSG00000171487.13	-1.48295	1.95e-29	1.58e-26
UGT2B11	mRNA	ENSG00000213759.7	-1.46774	2.31e-31	1.87e-28
MYOC	mRNA	ENSG00000034971.13	-1.42392	8.25e-40	6.68e-37
SLC22A25	mRNA	ENSG00000196600.11	-1.41607	7.58e-16	6.14e-13
CSN1S1	mRNA	ENSG00000126545.12	-1.32308	2.99e-24	2.42e-21
MAS1L	mRNA	ENSG00000204687.4	-1.30684	2.38e-26	1.93e-23
UMOD	mRNA	ENSG00000169344.14	-1.30431	7.01e-19	5.68e-16
OR2T8	mRNA	ENSG00000177462.6	-1.27848	3.75e-13	3.04e-10
PHGR1	mRNA	ENSG00000233041.7	-1.26966	3.68e-25	2.98e-22
HOXB1	mRNA	ENSG00000120094.6	-1.25943	3.89e-16	3.15e-13
MPPED1	mRNA	ENSG00000186732.12	-1.25722	1.47e-31	1.19e-28
UGT2B4	mRNA	ENSG00000156096.11	-1.2511	1.89e-24	1.53e-21
OR2L13	mRNA	ENSG00000196071.3	-1.24494	1.25e-28	1.01e-25
KRT37	mRNA	ENSG00000108417.3	-1.24238	3.21e-11	2.6e-08
GABRG1	mRNA	ENSG00000163285.7	-1.23675	1.11e-18	9.03e-16
CDH10	mRNA	ENSG00000040731.9	-1.22996	2.14e-18	1.73e-15
TAC1	mRNA	ENSG00000006128.10	-1.21829	5.09e-28	4.12e-25
KLK3	mRNA	ENSG00000142515.13	-1.20655	5.74e-26	4.65e-23
LGI1	mRNA	ENSG00000108231.10	-1.20139	4e-23	3.24e-20
AWAT1	mRNA	ENSG00000204195.3	-1.2013	7.48e-11	6.06e-08
HHATL	mRNA	ENSG00000010282.13	-1.15684	3.41e-27	2.76e-24
CYP4A11	mRNA	ENSG00000187048.11	-1.15064	3.09e-27	2.5e-24
OR3A2	mRNA	ENSG00000221882.2	-1.14982	1.2e-14	9.73e-12
TMEFF2	mRNA	ENSG00000144339.10	-1.14632	1.93e-26	1.56e-23
C14orf180	mRNA	ENSG00000184601.9	-1.14267	5.11e-33	4.14e-30
TCF21	mRNA	ENSG00000118526.6	-1.13823	1.67e-22	1.35e-19
EPS8L3	mRNA	ENSG00000198758.9	-1.13688	3.25e-13	2.63e-10
LRRC3B	mRNA	ENSG00000179796.10	-1.13596	2.47e-33	2e-30
CYP2A7	mRNA	ENSG00000198077.9	-1.13135	1.99e-23	1.61e-20
SPINK14	mRNA	ENSG00000196800.5	-1.12932	1.32e-06	0.001066
MS4A18	mRNA	ENSG00000214782.6	-1.12896	1.43e-07	0.000115581
SERPINA6	mRNA	ENSG00000170099.5	-1.12333	3.11e-18	2.52e-15
GRIA1	mRNA	ENSG00000155511.16	-1.12221	3.99e-35	3.23e-32
ASB15	mRNA	ENSG00000146809.11	-1.11985	8.49e-10	6.88e-07
ADH1A	mRNA	ENSG00000187758.6	-1.11776	1.33e-31	1.08e-28
DGAT2L6	mRNA	ENSG00000184210.5	-1.11148	5.65e-13	4.58e-10
TBX22	mRNA	ENSG00000122145.13	-1.10971	2.2e-12	1.78e-09
CAV3	mRNA	ENSG00000182533.6	-1.10646	6.62e-26	5.36e-23
PLCZ1	mRNA	ENSG00000139151.13	-1.10582	1.12e-25	9.08e-23
PRTN3	mRNA	ENSG00000196415.8	-1.09983	2.17e-15	1.76e-12
ANKRD30A	mRNA	ENSG00000148513.16	-1.09705	2.41e-34	1.95e-31
CHRNA2	mRNA	ENSG00000120903.9	-1.08996	1.23e-15	1e-12
PAPOLB	mRNA	ENSG00000218823.1	-1.08905	6.75e-13	5.47e-10
PCDH20	mRNA	ENSG00000280165.1	-1.07907	1.52e-11	1.23e-08
GALR1	mRNA	ENSG00000166573.5	-1.07353	6.42e-25	5.2e-22
CA4	mRNA	ENSG00000167434.8	-1.06828	4.14e-42	3.35e-39
C11orf87	mRNA	ENSG00000185742.6	-1.06715	5.49e-21	4.45e-18
RBFOX1	mRNA	ENSG00000078328.18	-1.06362	1.68e-15	1.36e-12
UGT2B15	mRNA	ENSG00000196620.7	-1.06154	9.32e-26	7.55e-23
PRSS57	mRNA	ENSG00000185198.10	-1.05741	2.81e-11	2.28e-08
AFP	mRNA	ENSG00000081051.6	-1.05424	1.94e-24	1.57e-21
AGXT	mRNA	ENSG00000172482.4	-1.05411	4.31e-21	3.49e-18
TRDN	mRNA	ENSG00000186439.11	-1.05273	5.84e-28	4.73e-25
CPA1	mRNA	ENSG00000091704.8	-1.04629	3.11e-33	2.52e-30
ZSCAN4	mRNA	ENSG00000180532.9	-1.04165	9.7e-22	7.86e-19
GABRA2	mRNA	ENSG00000151834.14	-1.03735	7.33e-31	5.94e-28
FRMPD2	mRNA	ENSG00000170324.18	-1.03721	1.13e-30	9.14e-28
GLYAT	mRNA	ENSG00000149124.9	-1.03584	6.05e-36	4.9e-33
ELANE	mRNA	ENSG00000197561.5	-1.0252	2.4e-26	1.94e-23
IL25	mRNA	ENSG00000166090.8	-1.01176	6.49e-12	5.26e-09
RNF186	mRNA	ENSG00000178828.6	-1.00941	4.86e-26	3.94e-23
APOB	mRNA	ENSG00000084674.12	-0.995423	6.43e-35	5.21e-32
CAPZA3	mRNA	ENSG00000177938.4	-0.995227	1.99e-22	1.61e-19
ACOT12	mRNA	ENSG00000172497.7	-0.992916	4.28e-14	3.47e-11
HMGCS2	mRNA	ENSG00000134240.10	-0.990862	4.98e-31	4.03e-28
HEPACAM	mRNA	ENSG00000165478.6	-0.987731	3.52e-34	2.85e-31
SNTN	mRNA	ENSG00000188817.6	-0.986636	8.77e-10	7.1e-07
HPR	mRNA	ENSG00000261701.5	-0.983492	8.98e-17	7.27e-14
KCTD4	mRNA	ENSG00000180332.6	-0.982022	2.07e-21	1.68e-18
IL1RAPL1	mRNA	ENSG00000169306.8	-0.980747	7.84e-21	6.35e-18
PRLH	mRNA	ENSG00000071677.1	-0.980436	4.39e-05	0.0355678
NXPH1	mRNA	ENSG00000122584.11	-0.97914	8.58e-12	6.95e-09
FBXO40	mRNA	ENSG00000163833.7	-0.978885	4e-14	3.24e-11
DLK1	mRNA	ENSG00000185559.12	-0.973096	2.23e-22	1.81e-19
SLC26A3	mRNA	ENSG00000091138.11	-0.969721	2.14e-31	1.73e-28
CYP4F2	mRNA	ENSG00000186115.11	-0.96503	8.35e-08	6.76e-05
OTOR	mRNA	ENSG00000125879.4	-0.957137	7.7e-09	6.24e-06
NTS	mRNA	ENSG00000133636.9	-0.953066	4.19e-16	3.39e-13
CCDC83	mRNA	ENSG00000150676.11	-0.946706	7.57e-10	6.13e-07
ZNF729	mRNA	ENSG00000196350.8	-0.94502	2.09e-11	1.69e-08
SPINK9	mRNA	ENSG00000204909.6	-0.939548	1.53e-15	1.24e-12
ABCB5	mRNA	ENSG00000004846.15	-0.938533	6.15e-35	4.98e-32
GP2	mRNA	ENSG00000169347.15	-0.938083	1.77e-21	1.43e-18
GABRB1	mRNA	ENSG00000163288.12	-0.935606	2.88e-17	2.33e-14
C8B	mRNA	ENSG00000021852.11	-0.933745	6.72e-11	5.44e-08
ASB11	mRNA	ENSG00000165192.12	-0.928459	1.52e-12	1.23e-09
CSNK1A1L	mRNA	ENSG00000180138.7	-0.911297	1.46e-10	1.18e-07
GLRA3	mRNA	ENSG00000145451.11	-0.90885	2.41e-22	1.95e-19
SLC7A14	mRNA	ENSG00000013293.5	-0.908826	2.89e-30	2.34e-27
POTEC	mRNA	ENSG00000183206.15	-0.908594	4.41e-05	0.035756
SPOCK3	mRNA	ENSG00000196104.9	-0.90822	1.37e-22	1.11e-19
MYL7	mRNA	ENSG00000106631.7	-0.904216	1.02e-23	8.25e-21
CDH12	mRNA	ENSG00000154162.12	-0.901557	7.63e-26	6.18e-23
C8orf86	mRNA	ENSG00000196166.3	-0.897748	1.02e-16	8.24e-14
PCK1	mRNA	ENSG00000124253.10	-0.897414	3.37e-30	2.73e-27
IRS4	mRNA	ENSG00000133124.11	-0.894471	1.17e-15	9.45e-13
SLC7A3	mRNA	ENSG00000165349.10	-0.891463	5.28e-29	4.28e-26
ANKRD30B	mRNA	ENSG00000180777.12	-0.890247	4.93e-26	3.99e-23
SLC22A10	mRNA	ENSG00000184999.10	-0.887551	4.52e-12	3.66e-09
SHOX	mRNA	ENSG00000185960.11	-0.88636	1.04e-12	8.4e-10
ANGPTL7	mRNA	ENSG00000171819.4	-0.881748	5.81e-28	4.71e-25
ARHGAP36	mRNA	ENSG00000147256.9	-0.880128	6.8e-16	5.51e-13
IGFBP1	mRNA	ENSG00000146678.8	-0.879951	2.46e-17	1.99e-14
LCN10	mRNA	ENSG00000187922.12	-0.874418	5.52e-23	4.47e-20
AQP10	mRNA	ENSG00000143595.11	-0.873045	1.2e-07	9.74e-05
TMEM132C	mRNA	ENSG00000181234.9	-0.872647	8.52e-35	6.9e-32
NEUROG2	mRNA	ENSG00000178403.3	-0.871275	5.09e-22	4.12e-19
VSTM2A	mRNA	ENSG00000170419.9	-0.870442	6.75e-09	5.47e-06
NMUR2	mRNA	ENSG00000132911.4	-0.860307	2.38e-09	1.93e-06
CLEC4M	mRNA	ENSG00000104938.15	-0.855101	5.17e-12	4.19e-09
HSD3B2	mRNA	ENSG00000203859.8	-0.852138	5.17e-11	4.19e-08
SYT10	mRNA	ENSG00000110975.7	-0.852119	5.7e-09	4.62e-06
PTPRQ	mRNA	ENSG00000139304.11	-0.845281	2.89e-29	2.34e-26
S100G	mRNA	ENSG00000169906.5	-0.84235	2.83e-06	0.00229084
HBE1	mRNA	ENSG00000213931.4	-0.84164	1.94e-10	1.57e-07
GSTA3	mRNA	ENSG00000174156.12	-0.840044	9.33e-09	7.56e-06
CYP4F8	mRNA	ENSG00000186526.11	-0.837696	3.52e-16	2.85e-13
TCERG1L	mRNA	ENSG00000176769.9	-0.835253	3.81e-13	3.09e-10
CLVS2	mRNA	ENSG00000146352.11	-0.83473	4.7e-13	3.81e-10
UCP1	mRNA	ENSG00000109424.3	-0.833168	8.25e-23	6.68e-20
C10orf82	mRNA	ENSG00000165863.15	-0.832722	1.85e-25	1.5e-22
ANGPTL5	mRNA	ENSG00000187151.6	-0.828806	2.98e-22	2.41e-19
SPINK13	mRNA	ENSG00000214510.8	-0.827336	9.38e-15	7.6e-12
LRRTM1	mRNA	ENSG00000162951.9	-0.82591	6.83e-13	5.53e-10
WFDC6	mRNA	ENSG00000243543.7	-0.82175	1.62e-08	1.31e-05
SCGN	mRNA	ENSG00000079689.12	-0.816282	5.23e-20	4.24e-17
KLHL33	mRNA	ENSG00000185271.6	-0.811913	2.52e-27	2.04e-24
SSTR1	mRNA	ENSG00000139874.5	-0.808348	1.25e-29	1.01e-26
IL4	mRNA	ENSG00000113520.9	-0.806473	2.43e-13	1.97e-10
LMOD2	mRNA	ENSG00000170807.11	-0.805993	4.42e-13	3.58e-10
VWA5B1	mRNA	ENSG00000158816.14	-0.804118	2.4e-15	1.94e-12
ABCC8	mRNA	ENSG00000006071.10	-0.803995	4.59e-28	3.72e-25
TFF1	mRNA	ENSG00000160182.2	-0.80303	1.63e-23	1.32e-20
ATP1A2	mRNA	ENSG00000018625.13	-0.802518	1.98e-49	1.6e-46
DCD	mRNA	ENSG00000161634.10	-0.802149	7.75e-14	6.28e-11
CA10	mRNA	ENSG00000154975.12	-0.800853	3.22e-09	2.61e-06
HEPACAM2	mRNA	ENSG00000188175.8	-0.799433	4.27e-32	3.46e-29
LUZP2	mRNA	ENSG00000187398.10	-0.793518	1.81e-32	1.47e-29
ABCC12	mRNA	ENSG00000140798.14	-0.780864	3.93e-10	3.18e-07
CSF3	mRNA	ENSG00000108342.11	-0.778517	3.51e-14	2.84e-11
SYCE1	mRNA	ENSG00000171772.14	-0.778333	1.8e-15	1.46e-12
MUC7	mRNA	ENSG00000171195.9	-0.776377	8.28e-10	6.71e-07
CPB1	mRNA	ENSG00000153002.10	-0.775619	2.36e-31	1.91e-28
MAS1	mRNA	ENSG00000130368.5	-0.774627	1.12e-15	9.1e-13
FGF19	mRNA	ENSG00000162344.3	-0.774516	8.54e-16	6.92e-13
PABPN1L	mRNA	ENSG00000205022.8	-0.774322	2.15e-07	0.000173961
PSG5	mRNA	ENSG00000204941.12	-0.772739	6.94e-12	5.62e-09
LDLRAD1	mRNA	ENSG00000203985.9	-0.772397	5.19e-15	4.2e-12
LCN6	mRNA	ENSG00000267206.4	-0.772347	2.33e-25	1.89e-22
FCN2	mRNA	ENSG00000160339.14	-0.77212	1.65e-20	1.34e-17
TRHDE	mRNA	ENSG00000072657.7	-0.771271	1.43e-23	1.16e-20
CYP1A1	mRNA	ENSG00000140465.12	-0.770274	2.43e-12	1.97e-09
FGF20	mRNA	ENSG00000078579.8	-0.76917	1.49e-16	1.21e-13
GRIA4	mRNA	ENSG00000152578.11	-0.768583	2.8e-37	2.27e-34
ANKRD34C	mRNA	ENSG00000235711.4	-0.768251	1.52e-08	1.23e-05
HCN1	mRNA	ENSG00000164588.4	-0.766659	1.21e-16	9.82e-14
MRAP	mRNA	ENSG00000170262.11	-0.765002	1.13e-25	9.16e-23
TMPRSS7	mRNA	ENSG00000176040.12	-0.763282	5.57e-09	4.51e-06
ZBTB16	mRNA	ENSG00000109906.12	-0.761935	1.47e-43	1.19e-40
EDDM3B	mRNA	ENSG00000181552.3	-0.760747	6.38e-07	0.000517102
SEL1L2	mRNA	ENSG00000101251.10	-0.759707	3.41e-19	2.76e-16
PROKR1	mRNA	ENSG00000169618.6	-0.758535	1.16e-22	9.36e-20
CIDEA	mRNA	ENSG00000176194.16	-0.758396	3.75e-29	3.04e-26
SLITRK3	mRNA	ENSG00000121871.3	-0.757898	1.42e-16	1.15e-13
ADRA1A	mRNA	ENSG00000120907.16	-0.757713	5.86e-31	4.75e-28
SCN2B	mRNA	ENSG00000149575.5	-0.754498	1.99e-42	1.61e-39
ALLC	mRNA	ENSG00000151360.8	-0.753378	2.48e-08	2.01e-05
ADCY8	mRNA	ENSG00000155897.8	-0.750241	5.62e-16	4.55e-13
LEP	mRNA	ENSG00000174697.4	-0.748763	2.07e-33	1.68e-30
NXF5	mRNA	ENSG00000126952.15	-0.744546	7.32e-10	5.93e-07
BMP3	mRNA	ENSG00000152785.6	-0.741586	4.32e-25	3.5e-22
HS3ST4	mRNA	ENSG00000182601.6	-0.737812	6.1e-21	4.94e-18
KCNJ16	mRNA	ENSG00000153822.12	-0.736418	4.38e-28	3.55e-25
ADH4	mRNA	ENSG00000198099.7	-0.735871	1.06e-22	8.58e-20
CCL16	mRNA	ENSG00000275152.3	-0.731739	1.14e-24	9.21e-22
FRMD1	mRNA	ENSG00000153303.15	-0.723998	5.26e-29	4.26e-26
DPP6	mRNA	ENSG00000130226.15	-0.721579	1.43e-28	1.16e-25
KCNMB2	mRNA	ENSG00000197584.10	-0.719922	1.43e-19	1.16e-16
TAS2R3	mRNA	ENSG00000127362.2	-0.719713	1.36e-11	1.1e-08
C17orf98	mRNA	ENSG00000275489.1	-0.719372	1.02e-07	8.25e-05
IL1RAPL2	mRNA	ENSG00000189108.11	-0.717983	1.21e-21	9.79e-19
PLD5	mRNA	ENSG00000180287.15	-0.716068	3.77e-22	3.05e-19
SLC13A2	mRNA	ENSG00000007216.13	-0.71551	2.22e-26	1.8e-23
SCN7A	mRNA	ENSG00000136546.12	-0.715099	3.17e-38	2.57e-35
TAT	mRNA	ENSG00000198650.9	-0.713257	6.48e-40	5.25e-37
DBX2	mRNA	ENSG00000185610.6	-0.711258	1.56e-23	1.26e-20
ADH1C	mRNA	ENSG00000248144.4	-0.709479	4.79e-29	3.88e-26
CYP3A4	mRNA	ENSG00000160868.13	-0.709001	3.01e-22	2.44e-19
VWC2	mRNA	ENSG00000188730.4	-0.707484	1.04e-15	8.43e-13
DKK4	mRNA	ENSG00000104371.4	-0.707184	2.54e-17	2.06e-14
ABCB11	mRNA	ENSG00000073734.8	-0.705384	6.84e-17	5.54e-14
TPSG1	mRNA	ENSG00000116176.6	-0.703896	9.56e-22	7.74e-19
CELF6	mRNA	ENSG00000140488.13	-0.701718	2.02e-10	1.64e-07
PCSK2	mRNA	ENSG00000125851.8	-0.699524	6.94e-13	5.62e-10
ANKFN1	mRNA	ENSG00000153930.9	-0.698837	2.11e-20	1.71e-17
CALN1	mRNA	ENSG00000183166.9	-0.697322	1.91e-24	1.55e-21
ARPP21	mRNA	ENSG00000172995.15	-0.696434	2.59e-09	2.1e-06
SCGB1D2	mRNA	ENSG00000124935.3	-0.69468	2.15e-28	1.74e-25
DGKK	mRNA	ENSG00000274588.1	-0.692864	2.54e-06	0.00205777
SERPINA11	mRNA	ENSG00000186910.3	-0.691727	3.12e-20	2.53e-17
MGAT4C	mRNA	ENSG00000182050.12	-0.685539	6.33e-14	5.13e-11
RPE65	mRNA	ENSG00000116745.6	-0.684526	1.02e-14	8.28e-12
AQP7	mRNA	ENSG00000165269.11	-0.681107	8.57e-41	6.94e-38
KRT222	mRNA	ENSG00000213424.7	-0.679126	1.1e-26	8.89e-24
CYP2A13	mRNA	ENSG00000197838.4	-0.676793	5.28e-06	0.00427461
IGDCC3	mRNA	ENSG00000174498.12	-0.676465	8.54e-27	6.92e-24
KLHDC7A	mRNA	ENSG00000179023.8	-0.675119	4.99e-24	4.04e-21
RNASE13	mRNA	ENSG00000206150.3	-0.674624	2.79e-15	2.26e-12
SLC16A12	mRNA	ENSG00000152779.13	-0.672845	1.35e-38	1.09e-35
TARDBP	mRNA	ENSG00000277726.3	-0.671347	1.88e-13	1.52e-10
UNC13C	mRNA	ENSG00000137766.15	-0.669405	2.46e-23	1.99e-20
EPHA5	mRNA	ENSG00000145242.12	-0.669229	1.47e-12	1.19e-09
SERPINI2	mRNA	ENSG00000114204.13	-0.665396	2.47e-10	2e-07
HBD	mRNA	ENSG00000223609.6	-0.664167	1.99e-07	0.00016148
KCNJ3	mRNA	ENSG00000162989.4	-0.662081	1.41e-22	1.14e-19
ZPBP	mRNA	ENSG00000042813.6	-0.661714	9.15e-12	7.41e-09
SORCS1	mRNA	ENSG00000108018.14	-0.656474	2.85e-23	2.31e-20
GRM7	mRNA	ENSG00000196277.14	-0.655924	5.94e-24	4.81e-21
FGG	mRNA	ENSG00000171557.15	-0.655334	4.11e-08	3.33e-05
SCGB2A2	mRNA	ENSG00000110484.6	-0.655157	3.05e-29	2.47e-26
GAS2L2	mRNA	ENSG00000270765.4	-0.652112	6.35e-23	5.14e-20
OVCH1	mRNA	ENSG00000187950.7	-0.649309	8.98e-17	7.27e-14
CIDEC	mRNA	ENSG00000187288.9	-0.646883	3.95e-34	3.2e-31
NHLH2	mRNA	ENSG00000177551.5	-0.645776	7.15e-10	5.79e-07
OR5K2	mRNA	ENSG00000231861.2	-0.644047	2.21e-13	1.79e-10
WFIKKN2	mRNA	ENSG00000173714.7	-0.64219	1.65e-18	1.34e-15
CYP2A6	mRNA	ENSG00000255974.5	-0.638782	1.16e-30	9.4e-28
EDN3	mRNA	ENSG00000124205.14	-0.638781	8.53e-22	6.91e-19
CRIP1	mRNA	ENSG00000257341.4	-0.638065	1.44e-09	1.17e-06
PCDH15	mRNA	ENSG00000150275.16	-0.636579	2.01e-08	1.63e-05
SPHKAP	mRNA	ENSG00000153820.11	-0.636016	4.75e-18	3.85e-15
LMX1A	mRNA	ENSG00000162761.13	-0.635994	2.37e-17	1.92e-14
KCTD8	mRNA	ENSG00000183783.6	-0.634305	1.35e-14	1.09e-11
SPATA4	mRNA	ENSG00000150628.5	-0.633537	2.83e-21	2.29e-18
FGB	mRNA	ENSG00000171564.10	-0.633147	8.99e-08	7.28e-05
HSD17B13	mRNA	ENSG00000170509.10	-0.631386	2.9e-39	2.35e-36
HSFX1	mRNA	ENSG00000171116.7	-0.629712	1.77e-11	1.43e-08
FAM81B	mRNA	ENSG00000153347.8	-0.628849	7.79e-18	6.31e-15
CMA1	mRNA	ENSG00000092009.9	-0.628812	2.06e-23	1.67e-20
GYS2	mRNA	ENSG00000111713.2	-0.628552	5.38e-18	4.36e-15
LRRTM4	mRNA	ENSG00000176204.12	-0.628345	5.59e-10	4.53e-07
RXRG	mRNA	ENSG00000143171.11	-0.624564	5.68e-24	4.6e-21
C6	mRNA	ENSG00000039537.12	-0.623944	2.46e-18	1.99e-15
TAS2R50	mRNA	ENSG00000212126.3	-0.622969	2.6e-07	0.000210525
PTCHD3	mRNA	ENSG00000182077.9	-0.621566	2.9e-15	2.35e-12
RFPL4B	mRNA	ENSG00000251258.1	-0.621269	1.23e-07	9.95e-05
ERBB4	mRNA	ENSG00000178568.12	-0.620851	1.74e-32	1.41e-29
SPINK4	mRNA	ENSG00000122711.7	-0.619732	7.06e-07	0.00057218
GRM3	mRNA	ENSG00000198822.9	-0.618425	3.2e-16	2.59e-13
LRRC31	mRNA	ENSG00000114248.8	-0.61739	4.89e-15	3.96e-12
FAM187B	mRNA	ENSG00000177558.3	-0.616702	4.23e-09	3.43e-06
TSPYL6	mRNA	ENSG00000178021.10	-0.615312	9.25e-07	0.000749084
TNMD	mRNA	ENSG00000000005.5	-0.615126	9.26e-30	7.5e-27
GBA3	mRNA	ENSG00000249948.5	-0.614174	2.02e-12	1.64e-09
CYP3A43	mRNA	ENSG00000021461.15	-0.613925	1.77e-14	1.43e-11
ZP2	mRNA	ENSG00000103310.9	-0.612591	8.2e-08	6.64e-05
C1QTNF9	mRNA	ENSG00000240654.5	-0.610994	8.26e-31	6.69e-28
PLCXD3	mRNA	ENSG00000182836.8	-0.606389	3.04e-26	2.46e-23
ZNF536	mRNA	ENSG00000198597.7	-0.605175	1.89e-09	1.53e-06
PIP	mRNA	ENSG00000159763.3	-0.603998	1.04e-26	8.44e-24
OR2AE1	mRNA	ENSG00000244623.1	-0.600636	1.93e-06	0.00156021
C17orf50	mRNA	ENSG00000270806.1	-0.600387	1.28e-12	1.04e-09
KY	mRNA	ENSG00000174611.10	-0.60026	1.54e-32	1.25e-29
DRD1	mRNA	ENSG00000184845.3	-0.599732	1.52e-16	1.23e-13
SYT9	mRNA	ENSG00000170743.15	-0.599522	5.05e-24	4.09e-21
HOGA1	mRNA	ENSG00000241935.7	-0.599335	1.3e-33	1.05e-30
NT5C1A	mRNA	ENSG00000116981.3	-0.596232	3.37e-07	0.000273175
PLIN1	mRNA	ENSG00000166819.10	-0.595608	2.67e-39	2.16e-36
CYP4F12	mRNA	ENSG00000186204.13	-0.59536	2.17e-23	1.76e-20
SCTR	mRNA	ENSG00000080293.8	-0.594496	2.16e-20	1.75e-17
CRISP2	mRNA	ENSG00000124490.12	-0.593695	1.85e-10	1.5e-07
DNAH9	mRNA	ENSG00000007174.16	-0.593363	1.41e-31	1.14e-28
GRPR	mRNA	ENSG00000126010.5	-0.589042	1.3e-23	1.05e-20
MUC6	mRNA	ENSG00000184956.14	-0.587717	2.48e-22	2.01e-19
PGR	mRNA	ENSG00000082175.13	-0.587103	1.21e-47	9.81e-45
PRSS37	mRNA	ENSG00000165076.12	-0.58636	1.13e-11	9.16e-09
FAM71C	mRNA	ENSG00000180219.1	-0.586119	1.14e-05	0.00920429
GPR142	mRNA	ENSG00000257008.5	-0.586095	1.95e-11	1.58e-08
ANGPT4	mRNA	ENSG00000101280.7	-0.584251	6.84e-42	5.54e-39
AGR3	mRNA	ENSG00000173467.7	-0.584145	1.37e-23	1.11e-20
MYOZ2	mRNA	ENSG00000172399.5	-0.582232	9.69e-21	7.85e-18
SLCO1A2	mRNA	ENSG00000084453.15	-0.582026	7.42e-17	6.01e-14
WDR72	mRNA	ENSG00000166415.13	-0.580039	4.28e-11	3.47e-08
SGCG	mRNA	ENSG00000102683.7	-0.578299	6.21e-28	5.03e-25
OR2C1	mRNA	ENSG00000168158.3	-0.577889	5.68e-15	4.6e-12
ARL5C	mRNA	ENSG00000141748.11	-0.577821	2.15e-09	1.74e-06
OR8S1	mRNA	ENSG00000197376.2	-0.574508	2.42e-08	1.96e-05
OVCH2	mRNA	ENSG00000183378.10	-0.573998	2.35e-21	1.9e-18
CASP12	mRNA	ENSG00000204403.8	-0.570777	5.88e-25	4.76e-22
CADM2	mRNA	ENSG00000175161.12	-0.570377	1.06e-27	8.57e-25
PCDH11X	mRNA	ENSG00000102290.20	-0.569255	2.43e-16	1.97e-13
DSG4	mRNA	ENSG00000175065.10	-0.568325	2.42e-07	0.00019599
SLC7A4	mRNA	ENSG00000099960.11	-0.566158	1.17e-20	9.44e-18
MYH2	mRNA	ENSG00000125414.17	-0.566132	1.44e-18	1.17e-15
TRPM1	mRNA	ENSG00000134160.12	-0.564527	8.81e-13	7.14e-10
HTR4	mRNA	ENSG00000164270.16	-0.563934	7.41e-11	6e-08
PTPRT	mRNA	ENSG00000196090.11	-0.563475	1.26e-30	1.02e-27
SCARA5	mRNA	ENSG00000168079.15	-0.562362	7.98e-43	6.46e-40
RHOXF1	mRNA	ENSG00000101883.4	-0.561655	2.1e-20	1.7e-17
CMTM5	mRNA	ENSG00000166091.18	-0.561652	1.09e-13	8.8e-11
PKHD1L1	mRNA	ENSG00000205038.10	-0.561095	2.09e-25	1.69e-22
CLCA4	mRNA	ENSG00000016602.9	-0.560524	4.12e-26	3.34e-23
CDH18	mRNA	ENSG00000145526.10	-0.559661	1.04e-07	8.43e-05
SYTL5	mRNA	ENSG00000147041.10	-0.558107	3.65e-23	2.96e-20
TTC6	mRNA	ENSG00000139865.15	-0.556771	4.84e-23	3.92e-20
DSCAM	mRNA	ENSG00000171587.13	-0.55358	4.96e-13	4.02e-10
NPY5R	mRNA	ENSG00000164129.10	-0.552829	7.26e-16	5.88e-13
MYOCD	mRNA	ENSG00000141052.16	-0.551594	1.72e-31	1.39e-28
RP1	mRNA	ENSG00000104237.6	-0.549698	5.38e-11	4.36e-08
POU3F3	mRNA	ENSG00000198914.2	-0.54958	6.98e-09	5.65e-06
MASP1	mRNA	ENSG00000127241.15	-0.548728	2.93e-32	2.37e-29
SLC14A2	mRNA	ENSG00000132874.12	-0.547683	1.51e-26	1.22e-23
FGF10	mRNA	ENSG00000070193.4	-0.54717	5.73e-38	4.64e-35
CLEC3A	mRNA	ENSG00000166509.9	-0.547118	5.91e-07	0.000478368
DACH2	mRNA	ENSG00000126733.19	-0.546817	8.51e-13	6.89e-10
PENK	mRNA	ENSG00000181195.9	-0.546745	4.12e-21	3.34e-18
GDF10	mRNA	ENSG00000266524.2	-0.546523	4.94e-37	4e-34
MMP27	mRNA	ENSG00000137675.4	-0.544523	1.36e-19	1.1e-16
IL5	mRNA	ENSG00000113525.8	-0.543093	1.83e-08	1.48e-05
GPM6A	mRNA	ENSG00000150625.15	-0.543026	2.78e-24	2.25e-21
SPINK8	mRNA	ENSG00000229453.2	-0.542823	7.02e-13	5.69e-10
RBP3	mRNA	ENSG00000265203.1	-0.541609	7.46e-10	6.04e-07
TEX101	mRNA	ENSG00000131126.17	-0.540734	1.46e-09	1.18e-06
KCNJ13	mRNA	ENSG00000115474.6	-0.540183	5.14e-15	4.16e-12
ALB	mRNA	ENSG00000163631.15	-0.540129	2.54e-30	2.06e-27
GPD1	mRNA	ENSG00000167588.11	-0.539322	4.72e-35	3.82e-32
OPN4	mRNA	ENSG00000122375.10	-0.539017	8.37e-10	6.78e-07
HAO2	mRNA	ENSG00000116882.13	-0.538128	2.91e-11	2.36e-08
CYP7A1	mRNA	ENSG00000167910.3	-0.537419	2.07e-15	1.68e-12
PROK1	mRNA	ENSG00000143125.5	-0.536325	2.16e-14	1.75e-11
BRDT	mRNA	ENSG00000137948.17	-0.535325	3.98e-09	3.22e-06
ABCA8	mRNA	ENSG00000141338.12	-0.535213	1.51e-50	1.22e-47
ALAS2	mRNA	ENSG00000158578.17	-0.534817	1.4e-14	1.13e-11
HPSE2	mRNA	ENSG00000172987.11	-0.533804	3.77e-31	3.05e-28
PHF21B	mRNA	ENSG00000056487.14	-0.532826	7.14e-19	5.78e-16
LGALS12	mRNA	ENSG00000133317.13	-0.531938	1.69e-27	1.37e-24
PLIN4	mRNA	ENSG00000167676.3	-0.529877	5e-36	4.05e-33
MAB21L2	mRNA	ENSG00000181541.5	-0.527895	8.06e-07	0.000653252
TTR	mRNA	ENSG00000118271.8	-0.52786	1.97e-05	0.0159862
INSL6	mRNA	ENSG00000120210.6	-0.527403	4.41e-08	3.57e-05
RIMBP2	mRNA	ENSG00000060709.12	-0.525616	3.12e-25	2.53e-22
IFITM5	mRNA	ENSG00000206013.2	-0.525525	1.45e-05	0.0117157
KRT32	mRNA	ENSG00000108759.3	-0.524213	4.16e-13	3.37e-10
NRSN1	mRNA	ENSG00000152954.10	-0.523731	3.87e-07	0.000313557
TIMP4	mRNA	ENSG00000157150.4	-0.523655	3.26e-36	2.64e-33
SCN3A	mRNA	ENSG00000153253.14	-0.52347	2.27e-34	1.84e-31
CEACAM16	mRNA	ENSG00000213892.9	-0.523037	9.17e-06	0.0074292
SYCP1	mRNA	ENSG00000198765.10	-0.522314	4.22e-07	0.000342101
EPB42	mRNA	ENSG00000166947.10	-0.521221	8.23e-25	6.67e-22
AADAC	mRNA	ENSG00000114771.12	-0.520967	5.28e-11	4.28e-08
NLGN1	mRNA	ENSG00000169760.16	-0.518787	3.15e-24	2.55e-21
FAM180B	mRNA	ENSG00000196666.4	-0.518496	4.46e-19	3.61e-16
SLC17A3	mRNA	ENSG00000124564.16	-0.518036	5.59e-07	0.000453113
PLK5	mRNA	ENSG00000185988.10	-0.518032	1.6e-08	1.3e-05
DLGAP2	mRNA	ENSG00000198010.10	-0.517868	1.03e-29	8.33e-27
KCNA1	mRNA	ENSG00000111262.4	-0.517354	1.08e-19	8.72e-17
B3GALT1	mRNA	ENSG00000172318.5	-0.51578	5.93e-34	4.8e-31
NOVA1	mRNA	ENSG00000139910.18	-0.515086	3.11e-53	2.52e-50
TP53AIP1	mRNA	ENSG00000120471.13	-0.513794	1.95e-31	1.58e-28
TTC29	mRNA	ENSG00000137473.16	-0.513573	4.3e-12	3.48e-09
ACVR1C	mRNA	ENSG00000123612.14	-0.51016	4.27e-31	3.46e-28
STAB2	mRNA	ENSG00000136011.13	-0.509229	3.35e-33	2.71e-30
CSMD1	mRNA	ENSG00000183117.16	-0.50742	4.43e-15	3.59e-12
CBLN4	mRNA	ENSG00000054803.3	-0.506499	1.7e-20	1.38e-17
FOXE1	mRNA	ENSG00000178919.8	-0.505849	1.22e-07	9.9e-05
BTNL2	mRNA	ENSG00000204290.9	-0.505419	3.27e-12	2.65e-09
TCEAL2	mRNA	ENSG00000184905.7	-0.505344	1.64e-16	1.33e-13
FOXI2	mRNA	ENSG00000186766.7	-0.505269	3.41e-19	2.76e-16
ACOT6	mRNA	ENSG00000205669.2	-0.504545	2.12e-07	0.000171878
MAG	mRNA	ENSG00000105695.13	-0.503848	1.92e-07	0.000155527
TREH	mRNA	ENSG00000118094.10	-0.503738	1.73e-18	1.4e-15
ANKRD20A4	mRNA	ENSG00000172014.12	-0.502762	1.41e-06	0.00113805
MYH1	mRNA	ENSG00000109061.9	-0.502635	6.51e-22	5.27e-19
PIGR	mRNA	ENSG00000162896.5	-0.502367	3.11e-28	2.52e-25
CEACAM20	mRNA	ENSG00000273777.3	-0.501995	2.99e-07	0.000242526
GLP2R	mRNA	ENSG00000065325.11	-0.500192	1.07e-18	8.68e-16
ABCA10	mRNA	ENSG00000154263.16	-0.500131	2.28e-53	1.85e-50
TRPM5	mRNA	ENSG00000070985.12	0.500268	4.62e-07	0.000374606
FSD1	mRNA	ENSG00000105255.9	0.50401	9.49e-16	7.69e-13
KRT75	mRNA	ENSG00000170454.5	0.509931	3.44e-10	2.79e-07
OIT3	mRNA	ENSG00000138315.11	0.51029	7.02e-15	5.69e-12
XIRP1	mRNA	ENSG00000168334.8	0.510704	1.62e-23	1.31e-20
SYNGR4	mRNA	ENSG00000105467.7	0.511293	1.95e-10	1.58e-07
NR0B2	mRNA	ENSG00000131910.4	0.511347	2.94e-05	0.023789
KCNJ6	mRNA	ENSG00000157542.9	0.511989	1.93e-14	1.56e-11
TEX15	mRNA	ENSG00000133863.5	0.517415	3.83e-07	0.000310159
NKX6-3	mRNA	ENSG00000165066.12	0.522757	1.6e-05	0.0129363
CLLU1OS	mRNA	ENSG00000205057.4	0.527689	9.62e-08	7.79e-05
AMTN	mRNA	ENSG00000187689.8	0.527867	1.52e-07	0.00012287
CALR3	mRNA	ENSG00000269058.4	0.531251	6.31e-06	0.00511458
IL31RA	mRNA	ENSG00000164509.12	0.531757	4.57e-10	3.7e-07
PAX1	mRNA	ENSG00000125813.12	0.535889	1.6e-09	1.3e-06
HTR1D	mRNA	ENSG00000179546.4	0.539381	1.41e-16	1.14e-13
MEPE	mRNA	ENSG00000152595.15	0.55009	8.54e-06	0.00691853
BAAT	mRNA	ENSG00000136881.10	0.550279	1.78e-08	1.44e-05
MUC2	mRNA	ENSG00000198788.8	0.555286	7.4e-07	0.00059975
C20orf141	mRNA	ENSG00000258713.2	0.556571	1.55e-05	0.0125572
MUC21	mRNA	ENSG00000204544.5	0.557239	2.47e-05	0.0199747
COL10A1	mRNA	ENSG00000123500.8	0.559396	8.84e-52	7.16e-49
FAM72D	mRNA	ENSG00000215784.5	0.561206	4.98e-20	4.03e-17
DMBX1	mRNA	ENSG00000197587.9	0.561848	1.78e-13	1.44e-10
POU3F2	mRNA	ENSG00000184486.8	0.563148	6.57e-09	5.32e-06
ATP4B	mRNA	ENSG00000186009.4	0.563858	2.61e-06	0.00211024
NTSR2	mRNA	ENSG00000169006.6	0.564688	6.46e-06	0.00523494
FCAMR	mRNA	ENSG00000162897.13	0.565118	3.68e-08	2.98e-05
CCL25	mRNA	ENSG00000131142.12	0.565739	1.6e-09	1.3e-06
NPHS1	mRNA	ENSG00000161270.18	0.567606	1.48e-08	1.2e-05
KNG1	mRNA	ENSG00000113889.10	0.56772	2.63e-05	0.0213102
GJA3	mRNA	ENSG00000121743.3	0.568631	1.63e-12	1.32e-09
CCK	mRNA	ENSG00000187094.10	0.568671	7.92e-07	0.00064119
HORMAD1	mRNA	ENSG00000143452.14	0.571304	6.72e-18	5.44e-15
MT1H	mRNA	ENSG00000205358.3	0.572786	3.56e-12	2.88e-09
NTSR1	mRNA	ENSG00000101188.4	0.574069	2.56e-15	2.07e-12
EPHA8	mRNA	ENSG00000070886.9	0.57635	1.86e-08	1.51e-05
CLPS	mRNA	ENSG00000137392.8	0.581723	2.79e-10	2.26e-07
KCNK9	mRNA	ENSG00000169427.5	0.58491	5.74e-16	4.65e-13
TDO2	mRNA	ENSG00000151790.7	0.58922	6e-34	4.86e-31
LYZL2	mRNA	ENSG00000151033.8	0.59325	5.36e-05	0.0433983
NMU	mRNA	ENSG00000109255.10	0.596322	1.15e-23	9.35e-21
KLF1	mRNA	ENSG00000105610.4	0.597899	1.46e-12	1.18e-09
CCL11	mRNA	ENSG00000172156.3	0.601758	4.64e-19	3.76e-16
MIOX	mRNA	ENSG00000100253.11	0.612452	1.79e-13	1.45e-10
SLC24A2	mRNA	ENSG00000155886.10	0.616181	3.57e-17	2.89e-14
TUBB3	mRNA	ENSG00000258947.5	0.617201	5.37e-27	4.35e-24
PIK3R2	mRNA	ENSG00000268173.1	0.623137	4.65e-08	3.77e-05
IGF2BP3	mRNA	ENSG00000136231.12	0.627126	8.94e-25	7.24e-22
GCGR	mRNA	ENSG00000215644.8	0.628107	4.65e-07	0.000376993
GPHA2	mRNA	ENSG00000149735.5	0.629969	8.2e-07	0.000664546
LRTM2	mRNA	ENSG00000166159.9	0.637031	5.99e-08	4.85e-05
FOXD3	mRNA	ENSG00000187140.5	0.637087	8.04e-12	6.51e-09
CHRNA6	mRNA	ENSG00000147434.7	0.638924	2.02e-11	1.64e-08
NKX2-5	mRNA	ENSG00000183072.9	0.639259	9.4e-10	7.61e-07
RNASE10	mRNA	ENSG00000182545.6	0.639646	1.59e-11	1.29e-08
LGSN	mRNA	ENSG00000146166.15	0.649896	9.12e-07	0.000738449
ENTHD1	mRNA	ENSG00000176177.9	0.65139	3.33e-16	2.7e-13
GUCA1A	mRNA	ENSG00000048545.12	0.655633	6.77e-10	5.48e-07
FAM163A	mRNA	ENSG00000143340.6	0.658706	1.35e-10	1.09e-07
TERT	mRNA	ENSG00000164362.17	0.668604	1.7e-15	1.38e-12
RBPJL	mRNA	ENSG00000124232.9	0.668911	1.8e-09	1.46e-06
MT3	mRNA	ENSG00000087250.7	0.673026	7.07e-11	5.73e-08
PRSS1	mRNA	ENSG00000204983.11	0.676871	1.42e-07	0.000115404
TMEM151A	mRNA	ENSG00000179292.4	0.682231	1.86e-13	1.51e-10
PRAME	mRNA	ENSG00000185686.16	0.684128	1.59e-33	1.29e-30
SCT	mRNA	ENSG00000070031.3	0.68456	3.8e-14	3.08e-11
GJB6	mRNA	ENSG00000121742.14	0.687629	8.02e-16	6.5e-13
CSF2	mRNA	ENSG00000164400.5	0.694994	1.48e-08	1.2e-05
RNF151	mRNA	ENSG00000179580.8	0.696207	2.87e-07	0.000232861
FOXB1	mRNA	ENSG00000171956.6	0.699583	3.76e-07	0.000304823
ISL2	mRNA	ENSG00000159556.8	0.703524	1.6e-12	1.3e-09
GALR3	mRNA	ENSG00000128310.2	0.706723	2.97e-06	0.00240329
MYLK2	mRNA	ENSG00000101306.9	0.708819	6.94e-17	5.62e-14
FOXE3	mRNA	ENSG00000186790.5	0.715013	1.64e-08	1.33e-05
COX6A2	mRNA	ENSG00000156885.5	0.718487	5.8e-07	0.000469566
HAPLN1	mRNA	ENSG00000145681.9	0.726929	1.62e-23	1.31e-20
MYOG	mRNA	ENSG00000122180.4	0.729258	1.19e-05	0.00963572
KRT85	mRNA	ENSG00000135443.7	0.730343	6.19e-08	5.01e-05
HNRNPCL1	mRNA	ENSG00000179172.8	0.737466	3.49e-06	0.00282479
GAL3ST2	mRNA	ENSG00000154252.11	0.738166	2.79e-11	2.26e-08
LHFPL5	mRNA	ENSG00000197753.8	0.73998	2.4e-16	1.94e-13
RXFP3	mRNA	ENSG00000182631.6	0.741638	3.05e-06	0.00246946
KRT2	mRNA	ENSG00000172867.3	0.745926	7.28e-10	5.9e-07
CLRN1	mRNA	ENSG00000163646.9	0.770109	5.78e-05	0.0468163
GNG8	mRNA	ENSG00000167414.4	0.770893	1e-10	8.12e-08
GPR52	mRNA	ENSG00000203737.3	0.771242	7.29e-07	0.000590346
TBR1	mRNA	ENSG00000136535.13	0.772256	9.74e-09	7.89e-06
CLDN6	mRNA	ENSG00000184697.6	0.773622	7.04e-17	5.7e-14
UPK1B	mRNA	ENSG00000114638.6	0.781801	4.04e-10	3.27e-07
SOST	mRNA	ENSG00000167941.2	0.783657	4.96e-08	4.02e-05
DYDC1	mRNA	ENSG00000170788.12	0.795544	2.29e-06	0.00185221
GALR2	mRNA	ENSG00000182687.3	0.798914	6.43e-12	5.21e-09
FADS6	mRNA	ENSG00000172782.10	0.799304	1.18e-10	9.57e-08
SPDYC	mRNA	ENSG00000204710.2	0.800019	1.81e-13	1.47e-10
INSM2	mRNA	ENSG00000168348.3	0.805327	1.55e-06	0.00125908
SLC25A47	mRNA	ENSG00000140107.10	0.811275	2.56e-10	2.07e-07
PGLYRP4	mRNA	ENSG00000163218.13	0.813535	2.41e-14	1.95e-11
PLAC1	mRNA	ENSG00000170965.8	0.819574	4.79e-16	3.88e-13
MUC5AC	mRNA	ENSG00000215182.8	0.826735	6.54e-09	5.3e-06
TRIML2	mRNA	ENSG00000179046.7	0.82884	7.59e-12	6.15e-09
SLC38A8	mRNA	ENSG00000166558.9	0.829344	8.09e-08	6.55e-05
MYH6	mRNA	ENSG00000197616.10	0.839275	3.59e-09	2.91e-06
OTOS	mRNA	ENSG00000178602.6	0.840819	2.64e-06	0.00214136
SHISA8	mRNA	ENSG00000234965.2	0.844668	3.83e-11	3.1e-08
IGF2BP1	mRNA	ENSG00000159217.8	0.85241	1.72e-17	1.39e-14
INA	mRNA	ENSG00000148798.8	0.865061	5.14e-19	4.16e-16
EPYC	mRNA	ENSG00000083782.6	0.866642	1.54e-22	1.25e-19
IL19	mRNA	ENSG00000142224.14	0.870254	2.22e-08	1.8e-05
FABP6	mRNA	ENSG00000170231.14	0.872249	5.33e-12	4.32e-09
SOHLH1	mRNA	ENSG00000165643.9	0.88464	4.14e-06	0.00335281
GNAT1	mRNA	ENSG00000114349.8	0.903012	2.86e-09	2.32e-06
WT1	mRNA	ENSG00000184937.11	0.90419	1.23e-19	9.93e-17
TMEM215	mRNA	ENSG00000188133.5	0.90774	1.86e-08	1.51e-05
MMP13	mRNA	ENSG00000137745.10	0.911756	1.36e-27	1.1e-24
LHX8	mRNA	ENSG00000162624.13	0.917635	5.35e-11	4.33e-08
MYH7	mRNA	ENSG00000092054.12	0.918895	3.38e-10	2.74e-07
TMEFF1	mRNA	ENSG00000241697.4	0.923604	1.07e-13	8.65e-11
MMP1	mRNA	ENSG00000196611.4	0.924293	3.06e-34	2.48e-31
PAX7	mRNA	ENSG00000009709.10	0.936076	9.97e-07	0.000807805
VGF	mRNA	ENSG00000128564.6	0.938707	3.49e-22	2.83e-19
SNCB	mRNA	ENSG00000074317.9	0.94656	7.62e-11	6.17e-08
BOLL	mRNA	ENSG00000152430.16	0.947213	5.16e-09	4.18e-06
SPIC	mRNA	ENSG00000166211.7	0.968478	8.58e-09	6.95e-06
RTBDN	mRNA	ENSG00000132026.12	0.978478	9.48e-17	7.68e-14
MS4A15	mRNA	ENSG00000166961.13	0.98342	2.21e-12	1.79e-09
RSPO2	mRNA	ENSG00000147655.9	1.00158	8.4e-11	6.8e-08
LHX2	mRNA	ENSG00000106689.9	1.01785	1.53e-21	1.24e-18
DAZL	mRNA	ENSG00000092345.12	1.02174	2.04e-15	1.65e-12
NKX2-2	mRNA	ENSG00000125820.5	1.02529	2.02e-07	0.000163349
CARD17	mRNA	ENSG00000255221.2	1.03283	5.88e-15	4.76e-12
IVL	mRNA	ENSG00000163207.6	1.03758	1.58e-12	1.28e-09
LHX9	mRNA	ENSG00000143355.14	1.06398	1.23e-10	1e-07
ZAR1L	mRNA	ENSG00000189167.10	1.06987	1.2e-12	9.75e-10
MAFA	mRNA	ENSG00000182759.3	1.07195	8.79e-14	7.12e-11
FAM163B	mRNA	ENSG00000196990.7	1.07801	1.58e-08	1.28e-05
SBSN	mRNA	ENSG00000189001.9	1.09861	3.83e-21	3.1e-18
CLEC6A	mRNA	ENSG00000205846.3	1.10294	5.59e-15	4.53e-12
SHD	mRNA	ENSG00000105251.9	1.10381	3.62e-15	2.93e-12
DMRTA2	mRNA	ENSG00000142700.10	1.14218	2.64e-16	2.14e-13
ROS1	mRNA	ENSG00000047936.9	1.14312	7.67e-17	6.21e-14
C1orf105	mRNA	ENSG00000180999.9	1.15298	1.16e-13	9.36e-11
FOXG1	mRNA	ENSG00000176165.9	1.16541	9.59e-10	7.77e-07
GABRA3	mRNA	ENSG00000011677.11	1.17053	5.12e-13	4.15e-10
FGF5	mRNA	ENSG00000138675.15	1.23502	7.48e-16	6.06e-13
OR2B6	mRNA	ENSG00000124657.1	1.23823	2.85e-21	2.31e-18
POU4F1	mRNA	ENSG00000152192.7	1.25385	1.9e-19	1.54e-16
IL17C	mRNA	ENSG00000124391.4	1.27492	8.86e-16	7.18e-13
HOXB13	mRNA	ENSG00000159184.7	1.29718	3.07e-17	2.49e-14
S100A7A	mRNA	ENSG00000184330.10	1.37524	3.54e-12	2.87e-09
GTSF1L	mRNA	ENSG00000124196.5	1.38278	8.7e-14	7.05e-11
PADI6	mRNA	ENSG00000276747.1	1.38788	8.37e-09	6.78e-06
GNG13	mRNA	ENSG00000127588.4	1.41809	4.75e-16	3.85e-13
NPBWR1	mRNA	ENSG00000183729.3	1.41861	1.73e-12	1.4e-09
CCL7	mRNA	ENSG00000108688.10	1.42717	2.79e-21	2.26e-18
CDK5R2	mRNA	ENSG00000171450.5	1.43276	9.31e-17	7.54e-14
NGB	mRNA	ENSG00000165553.4	1.44514	7.56e-12	6.12e-09
CRYBA2	mRNA	ENSG00000163499.10	1.58249	1.32e-15	1.07e-12
CST4	mRNA	ENSG00000101441.4	1.58886	1.73e-13	1.4e-10
GABRA5	mRNA	ENSG00000186297.10	1.59947	2.16e-14	1.75e-11
LHX1	mRNA	ENSG00000273706.3	1.62323	3.16e-10	2.56e-07
CST1	mRNA	ENSG00000170373.7	1.63613	1.03e-22	8.31e-20
TEX19	mRNA	ENSG00000182459.4	1.65545	7.75e-18	6.28e-15
PMCH	mRNA	ENSG00000183395.4	1.67645	3.37e-18	2.73e-15
MAGEA11	mRNA	ENSG00000185247.13	1.72114	5.11e-10	4.14e-07
DMRT1	mRNA	ENSG00000137090.10	1.77215	6.28e-23	5.09e-20
TRIM15	mRNA	ENSG00000204610.11	1.77468	9.43e-19	7.64e-16
ADAMTS20	mRNA	ENSG00000173157.15	1.80559	5.2e-12	4.21e-09
KRT3	mRNA	ENSG00000186442.7	1.82348	2.35e-19	1.9e-16
GBX2	mRNA	ENSG00000168505.6	1.98551	1.13e-26	9.12e-24
IBSP	mRNA	ENSG00000029559.6	1.99319	4.15e-33	3.36e-30
ACTL8	mRNA	ENSG00000117148.7	1.99899	7.25e-31	5.87e-28
OTP	mRNA	ENSG00000171540.7	2.26028	7.56e-21	6.12e-18
ARL14	mRNA	ENSG00000179674.3	2.4206	1.44e-23	1.17e-20
CSAG1	mRNA	ENSG00000198930.11	2.57521	3.7e-22	3e-19
EFNA2	mRNA	ENSG00000099617.3	2.76194	3.21e-22	2.6e-19
LCN1	mRNA	ENSG00000160349.8	2.81398	7.57e-20	6.13e-17
IFNB1	mRNA	ENSG00000171855.6	3.01063	6.17e-22	5e-19
