# Supplementary material for: Prognostic Biomarkers on a Competitive Endogenous RNA Network Reveals Overall Survival in Triple-Negative Breast Cancer
Source: Front Oncol. 2021 Jun 11;11:681946. doi: 10.3389/fonc.2021.681946 (PMC8232227; doi:10.3389/fonc.2021.681946)
Supplement: Supplementary Table 3 — Connection relationship of targeted ceRNA regulatory network. [file Table_3.xlsx]

## Sheet: DElncRNA-DEmiRNA-negative
LncRNA	miRNA	MitScore
DSCR9	hsa-miR-133a-3p	0.697882
DSCR9	hsa-miR-133b	0.700031
DSCR9	hsa-miR-411-5p	0.718683
DSCR9	hsa-miR-551b-3p	0.691651
FAM41C	hsa-miR-18a-5p	0.998852
FAM41C	hsa-miR-18b-5p	0.998852
FAM41C	hsa-miR-19a-3p	0.660874
FAM41C	hsa-miR-429	0.613961
HOTAIR	hsa-miR-154-5p	0.617747
HOTAIR	hsa-miR-204-5p	0.981236
HOTAIR	hsa-miR-485-5p	0.68963
LINC00032	hsa-miR-105-5p	0.619874
LINC00266-1	hsa-miR-431-5p	0.703232
TCL6	hsa-miR-204-5p	0.677401
TCL6	hsa-miR-299-3p	0.723966
TCL6	hsa-miR-335-5p	0.63348
TCL6	hsa-miR-378d	0.809467
TCL6	hsa-miR-485-5p	0.748483
TCL6	hsa-miR-494-3p	0.880934

## Sheet: DEmiRNA-DEmRNA-negative
name	geneName	targetScanSites	picTarSites	RNA22Sites	PITASites	miRandaSites
hsa-miR-411-5p	POU4F1	0[0,0]	1[1,5]	0[0,0]	0[0,0]	1[2,29]
hsa-miR-411-5p	FOXG1	0[0,0]	0[0,0]	0[0,0]	0[0,0]	1[5,473]
hsa-miR-299-3p	FOXG1	0[0,0]	0[0,0]	1[1,14]	0[0,0]	0[0,0]
hsa-miR-494-3p	TMEFF1	0[0,0]	0[0,0]	0[0,0]	0[0,0]	3[4,215]
hsa-miR-494-3p	AMTN	0[0,0]	0[0,0]	0[0,0]	0[0,0]	1[1,12]
hsa-miR-494-3p	POU3F2	0[0,0]	1[1,6]	0[0,0]	0[0,0]	1[2,13]
hsa-miR-494-3p	IGF2BP3	0[0,0]	0[0,0]	0[0,0]	0[0,0]	1[1,91]
hsa-miR-494-3p	OTP	0[0,0]	0[0,0]	0[0,0]	0[0,0]	1[1,1]
hsa-miR-494-3p	LHX8	0[0,0]	0[0,0]	0[0,0]	0[0,0]	1[4,1]
hsa-miR-494-3p	FOXG1	0[0,0]	1[1,10]	0[0,0]	0[0,0]	1[5,473]
hsa-miR-494-3p	IGF2BP1	2[9,272]	5[17,3839]	0[0,0]	1[9,267]	1[9,267]
hsa-miR-485-5p	POU3F2	0[0,0]	1[2,19]	0[0,0]	0[0,0]	0[0,0]
hsa-miR-485-5p	RSPO2	0[0,0]	0[0,0]	1[1,1]	0[0,0]	0[0,0]
hsa-miR-485-5p	PIK3R2	0[0,0]	0[0,0]	0[0,0]	0[0,0]	1[1,2]
hsa-miR-485-5p	TEX19	0[0,0]	0[0,0]	1[1,1]	0[0,0]	0[0,0]
hsa-miR-485-5p	FOXG1	0[0,0]	0[0,0]	1[1,2]	0[0,0]	0[0,0]
hsa-miR-154-5p	IGF2BP3	0[0,0]	1[2,205]	1[7,518]	0[0,0]	0[0,0]
hsa-miR-154-5p	TEX19	0[0,0]	0[0,0]	0[0,0]	0[0,0]	1[1,1]
hsa-miR-133a-3p	POU4F1	1[3,17]	2[3,17]	0[0,0]	1[3,17]	1[4,23]
hsa-miR-133a-3p	TEX19	0[0,0]	0[0,0]	0[0,0]	0[0,0]	1[1,1]
hsa-miR-133a-3p	FOXG1	1[1,25]	1[1,25]	0[0,0]	0[0,0]	2[2,35]
hsa-miR-551b-3p	NKX2-2	0[0,0]	0[0,0]	0[0,0]	0[0,0]	1[3,200]
hsa-miR-378d	FOXG1	1[3,29]	1[3,29]	0[0,0]	0[0,0]	0[0,0]
hsa-miR-133b	POU4F1	1[3,17]	2[3,17]	0[0,0]	1[3,17]	1[4,23]
hsa-miR-133b	TEX19	0[0,0]	0[0,0]	0[0,0]	0[0,0]	1[1,1]
hsa-miR-133b	FOXG1	1[1,25]	1[1,25]	0[0,0]	0[0,0]	2[2,35]
hsa-miR-335-5p	TDO2	0[0,0]	0[0,0]	0[0,0]	0[0,0]	1[1,5]
hsa-miR-335-5p	PIK3R2	0[0,0]	0[0,0]	0[0,0]	0[0,0]	1[3,1]
hsa-miR-335-5p	IGF2BP3	0[0,0]	0[0,0]	0[0,0]	0[0,0]	1[8,1833]
hsa-miR-335-5p	TMEFF1	0[0,0]	0[0,0]	0[0,0]	0[0,0]	1[1,4]
hsa-miR-204-5p	TEX15	0[0,0]	0[0,0]	1[1,5]	0[0,0]	1[1,5]
hsa-miR-204-5p	POU3F2	0[0,0]	5[5,98]	0[0,0]	0[0,0]	0[0,0]
hsa-miR-204-5p	IGF2BP3	1[3,396]	4[5,257]	0[0,0]	0[0,0]	0[0,0]
hsa-miR-204-5p	PRAME	0[0,0]	0[0,0]	0[0,0]	0[0,0]	1[1,5]
hsa-miR-204-5p	TEX19	0[0,0]	0[0,0]	1[1,1]	0[0,0]	0[0,0]
hsa-miR-429	TARDBP	1[1,9]	3[6,11]	0[0,0]	1[1,9]	1[1,9]
hsa-miR-429	ACVR1C	0[0,0]	0[0,0]	0[0,0]	0[0,0]	1[6,16]
hsa-miR-429	GPM6A	1[2,0]	1[2,0]	0[0,0]	1[2,0]	1[2,0]
hsa-miR-429	EPHA5	0[0,0]	0[0,0]	0[0,0]	0[0,0]	1[2,22]
hsa-miR-429	SPINK13	0[0,0]	0[0,0]	0[0,0]	0[0,0]	1[1,18]
hsa-miR-18a-5p	TARDBP	0[0,0]	0[0,0]	0[0,0]	0[0,0]	1[2,0]
hsa-miR-18a-5p	NHLH2	0[0,0]	0[0,0]	1[2,0]	0[0,0]	0[0,0]
hsa-miR-18a-5p	GPM6A	0[0,0]	0[0,0]	0[0,0]	0[0,0]	1[2,19]
hsa-miR-19a-3p	ERBB4	1[1,6]	1[1,6]	0[0,0]	1[1,6]	0[0,0]
hsa-miR-19a-3p	NLGN1	0[0,0]	0[0,0]	0[0,0]	0[0,0]	1[2,0]
hsa-miR-19a-3p	EPHA5	0[0,0]	0[0,0]	0[0,0]	0[0,0]	1[1,16]
hsa-miR-431-5p	TARDBP	0[0,0]	0[0,0]	0[0,0]	0[0,0]	1[3,144]
hsa-miR-18b-5p	TARDBP	0[0,0]	0[0,0]	0[0,0]	0[0,0]	1[2,0]
hsa-miR-18b-5p	GPM6A	0[0,0]	0[0,0]	0[0,0]	0[0,0]	1[2,19]
hsa-miR-105-5p	TARDBP	0[0,0]	0[0,0]	1[5,38]	0[0,0]	0[0,0]
