# Supplementary material for: Prognostic Biomarkers on a Competitive Endogenous RNA Network Reveals Overall Survival in Triple-Negative Breast Cancer
Source: Front Oncol. 2021 Jun 11;11:681946. doi: 10.3389/fonc.2021.681946 (PMC8232227; doi:10.3389/fonc.2021.681946)
Supplement: Supplementary Table 4 — Connection relationship of coexpression ceRNA regulatory network. [file Table_4.xlsx]

## Sheet: lncRNA-miRNA-cor-0.4
lncRNA	miRNA	PCC.	Pvalue
LINC00266-1	hsa-miR-98-3p	-0.539135	0.000488819
DSCR9	hsa-miR-10a-3p	-0.535479	0.000567109
TCL6	hsa-miR-3664-5p	-0.506354	0.00173884
HOTAIR	hsa-miR-939-5p	-0.493526	0.00275188
TCL6	hsa-miR-96-5p	-0.488252	0.0033039
HOTAIR	hsa-miR-185-3p	-0.471112	0.00584819
TCL6	hsa-miR-200b-5p	-0.470823	0.00590314
LINC00266-1	hsa-miR-1307-5p	-0.448544	0.0117723
TCL6	hsa-miR-93-3p	-0.448403	0.0118217
DSCR9	hsa-miR-1247-5p	-0.447659	0.0120857
LINC00266-1	hsa-miR-210-3p	-0.443967	0.0134721
LINC00266-1	hsa-miR-185-3p	-0.436116	0.0168872
TCL6	hsa-miR-18a-3p	-0.435053	0.0174028
HOTAIR	hsa-miR-155-3p	-0.433646	0.0181062
LINC00266-1	hsa-miR-33b-5p	-0.431713	0.0191126
TCL6	hsa-miR-6783-3p	-0.427331	0.0215729
FAM41C	hsa-miR-7156-5p	-0.424088	0.0235642
LINC00266-1	hsa-miR-6783-3p	-0.422437	0.024637
HOTAIR	hsa-miR-6510-3p	-0.421689	0.0251365
HOTAIR	hsa-miR-4665-5p	-0.418593	0.0272975
LINC00266-1	hsa-miR-1304-3p	-0.418281	0.027524
DSCR9	hsa-miR-139-5p	-0.417921	0.0277865
LINC00032	hsa-miR-10a-3p	-0.417878	0.0278186
TCL6	hsa-miR-19b-1-5p	-0.417216	0.028308
TCL6	hsa-miR-183-3p	-0.416145	0.0291156
LINC00266-1	hsa-miR-183-3p	-0.413397	0.0312785
FAM41C	hsa-miR-4677-3p	-0.411378	0.032952
TCL6	hsa-miR-570-3p	-0.4028	0.0409309
DSCR9	hsa-miR-1247-3p	-0.40099	0.0428053
DSCR9	hsa-miR-1301-3p	0.400264	0.0435774
TCL6	hsa-miR-376c-3p	0.400485	0.0433416
LINC00266-1	hsa-miR-379-3p	0.402411	0.0413283
FAM41C	hsa-miR-585-5p	0.406538	0.0372752
TCL6	hsa-miR-3614-3p	0.40951	0.0345675
TCL6	hsa-miR-377-5p	0.409733	0.0343719
TCL6	hsa-miR-493-3p	0.413032	0.0315755
LINC00032	hsa-miR-629-3p	0.413889	0.0308817
LINC00266-1	hsa-miR-1-3p	0.415733	0.029432
TCL6	hsa-miR-3614-5p	0.416136	0.0291229
LINC00266-1	hsa-miR-133a-3p	0.416568	0.0287946
TCL6	hsa-miR-376a-3p	0.418715	0.0272092
TCL6	hsa-miR-411-5p	0.418743	0.0271889
FAM41C	hsa-miR-1247-3p	0.420282	0.0260995
TCL6	hsa-miR-9-3p	0.420386	0.0260275
DSCR9	hsa-miR-7-5p	0.420571	0.0258994
LINC00266-1	hsa-miR-139-3p	0.421947	0.0249634
LINC00266-1	hsa-miR-585-5p	0.424111	0.0235496
LINC00266-1	hsa-miR-654-5p	0.425376	0.0227552
TCL6	hsa-miR-10b-3p	0.427421	0.0215194
TCL6	hsa-miR-5683	0.430062	0.0200094
DSCR9	hsa-miR-592	0.431626	0.0191588
TCL6	hsa-miR-139-3p	0.436901	0.016515
DSCR9	hsa-miR-577	0.438716	0.0156814
LINC00266-1	hsa-miR-10b-3p	0.441175	0.0146107
LINC00032	hsa-miR-934	0.446072	0.0126654
LINC00032	hsa-miR-577	0.446789	0.0124008
LINC00266-1	hsa-miR-135a-5p	0.451173	0.0108835
TCL6	hsa-miR-432-5p	0.451784	0.0106853
TCL6	hsa-miR-944	0.454829	0.00974489
TCL6	hsa-miR-6716-3p	0.459137	0.00853881
LINC00266-1	hsa-miR-6716-3p	0.461068	0.00804221
TCL6	hsa-miR-5586-5p	0.461767	0.00786891
LINC00266-1	hsa-miR-5683	0.470493	0.00596625
TCL6	hsa-miR-758-5p	0.470629	0.0059402
TCL6	hsa-miR-370-5p	0.480363	0.00431576
TCL6	hsa-miR-487b-3p	0.487554	0.00338391
TCL6	hsa-miR-655-3p	0.488039	0.00332818
TCL6	hsa-miR-495-3p	0.535673	0.000562684
TCL6	hsa-miR-142-5p	0.566591	0.000150904

## Sheet: lncRNA-mRNA-cor-0.4
lncRNA	miRNA	PCC.	Pvalue
DSCR9	ZP2	-0.545459	0.000376401
DSCR9	KLHDC7A	-0.531429	0.000667177
HOTAIR	CCL7	-0.497423	0.00239884
LINC00032	ZP2	-0.473339	0.00544069
LINC00032	SPINK14	-0.472447	0.00560076
TCL6	EPHA5	-0.449904	0.0113049
DSCR9	KRT222	-0.447781	0.0120421
DSCR9	HMGCS2	-0.440446	0.0149212
DSCR9	MASP1	-0.440186	0.0150337
DSCR9	FCN2	-0.437304	0.0163268
DSCR9	LCN6	-0.433576	0.0181419
DSCR9	LGALS12	-0.425244	0.0228371
HOTAIR	CMTM5	-0.42331	0.024065
DSCR9	NXPH1	-0.419438	0.0266925
DSCR9	LUZP2	-0.418268	0.0275328
DSCR9	SCARA5	-0.416429	0.0288996
LINC00032	NXPH1	-0.415769	0.029404
HOTAIR	MYH7	-0.415713	0.0294474
LINC00032	LGALS12	-0.415648	0.0294973
LINC00032	CYP4A11	-0.414105	0.0307089
LINC00032	TTC6	-0.406597	0.03722
DSCR9	GP2	-0.4048	0.0389397
DSCR9	SCN2B	-0.402763	0.0409689
DSCR9	ABCC8	-0.402429	0.0413097
TCL6	PLCXD3	0.400069	0.043787
TCL6	HEPACAM	0.400473	0.0433543
LINC00266-1	HEPACAM	0.400601	0.0432179
LINC00032	GPD1	0.401843	0.0419132
FAM41C	SLC26A3	0.402949	0.0407791
LINC00266-1	ERBB4	0.403785	0.0399398
DSCR9	CMTM5	0.404888	0.0388535
HOTAIR	CYP4A11	0.405063	0.0386832
TCL6	C14orf180	0.405519	0.0382438
TCL6	CASP12	0.405858	0.0379193
TCL6	MYOC	0.406292	0.0375071
LINC00032	OVCH2	0.406728	0.037097
TCL6	ATP1A2	0.406883	0.0369526
TCL6	NOVA1	0.40698	0.036862
TCL6	LGALS12	0.407126	0.0367264
TCL6	CLEC6A	0.407567	0.0363181
LINC00032	HAO2	0.408531	0.0354407
FAM41C	PLD5	0.409192	0.0348494
LINC00266-1	MYH6	0.409254	0.0347947
TCL6	IGDCC3	0.409727	0.0343767
HOTAIR	SCARA5	0.409904	0.0342221
TCL6	SCN2B	0.410987	0.0332853
TCL6	TMEM132C	0.411808	0.0325899
LINC00032	HORMAD1	0.412151	0.0323031
LINC00266-1	OVCH2	0.412195	0.0322662
HOTAIR	FCN2	0.412647	0.0318916
HOTAIR	HPSE2	0.414105	0.0307083
LINC00266-1	C10orf82	0.41483	0.0301343
LINC00032	APOB	0.415114	0.0299121
LINC00266-1	KRT222	0.416608	0.0287641
LINC00266-1	MRAP	0.418542	0.0273341
HOTAIR	VGF	0.419086	0.026943
LINC00266-1	CPB1	0.424096	0.0235592
TCL6	MYH2	0.424651	0.0232076
TCL6	ABCA8	0.424666	0.0231981
HOTAIR	HMGCS2	0.426752	0.0219174
TCL6	TP53AIP1	0.427633	0.0213951
LINC00266-1	PLIN4	0.428464	0.0209118
HOTAIR	EPHA5	0.429207	0.0204881
LINC00266-1	PTPRT	0.43038	0.019834
LINC00266-1	SCTR	0.43182	0.0190555
TCL6	TREH	0.432421	0.0187385
LINC00266-1	PCK1	0.434378	0.0177372
LINC00266-1	SHD	0.434925	0.0174661
TCL6	MYH1	0.435862	0.0170096
HOTAIR	KCNC2	0.436472	0.0167176
HOTAIR	PGR	0.436625	0.0166454
FAM41C	ROS1	0.438286	0.0158759
TCL6	AQP7	0.439627	0.0152771
HOTAIR	CYP4F8	0.440805	0.0147676
TCL6	GDF10	0.441518	0.0144664
LINC00266-1	DBX2	0.441635	0.0144175
LINC00266-1	GPD1	0.443657	0.0135948
LINC00266-1	ADRA1A	0.444941	0.0130935
DSCR9	FAM180B	0.445502	0.0128795
LINC00266-1	CA4	0.446936	0.012347
TCL6	EFNA2	0.447917	0.0119934
LINC00266-1	LRRTM1	0.448091	0.0119318
HOTAIR	SCTR	0.4485	0.0117877
LINC00266-1	NXPH1	0.449604	0.0114068
FAM41C	KLHDC7A	0.449715	0.011369
HOTAIR	ZP2	0.450953	0.0109555
LINC00266-1	TRHDE	0.451806	0.0106784
TCL6	SCARA5	0.453222	0.0102317
TCL6	CARD17	0.453397	0.0101779
LINC00266-1	LUZP2	0.45939	0.00847233
LINC00266-1	MYH1	0.460905	0.00808313
TCL6	STAB2	0.460913	0.00808115
LINC00266-1	NHLH2	0.460932	0.00807625
HOTAIR	PTPRT	0.461719	0.00788063
TCL6	HPSE2	0.463375	0.00748241
TCL6	FCN2	0.463596	0.00743065
LINC00266-1	C6	0.464014	0.00733371
LINC00266-1	FGF10	0.4656	0.00697563
LINC00266-1	CLVS2	0.467096	0.00665212
LINC00266-1	ANKRD30A	0.472038	0.0056756
TCL6	MYH6	0.47211	0.00566244
LINC00032	POU4F1	0.472342	0.00562004
LINC00266-1	PLIN1	0.473172	0.00547039
LINC00266-1	TIMP4	0.473971	0.00532976
TCL6	FAM180B	0.474758	0.00519448
HOTAIR	GRIA4	0.477735	0.00470972
LINC00266-1	HAO2	0.479026	0.00451246
LINC00266-1	TMEM132C	0.481614	0.00413884
HOTAIR	NXPH1	0.482058	0.00407754
LINC00266-1	ADH4	0.482437	0.00402601
LINC00266-1	PGR	0.482932	0.00395947
TCL6	KRT222	0.483341	0.00390522
HOTAIR	MYOCD	0.487657	0.00337202
HOTAIR	IGDCC3	0.488502	0.00327561
LINC00266-1	C14orf180	0.488994	0.00322062
FAM41C	EFNA2	0.489601	0.00315398
LINC00266-1	TTC6	0.491633	0.00293961
LINC00266-1	SCN2B	0.492612	0.00284113
LINC00266-1	HSD17B13	0.494208	0.00268691
LINC00266-1	CMA1	0.499836	0.0022013
LINC00266-1	FBXO40	0.501426	0.00207925
TCL6	SCTR	0.502179	0.00202362
HOTAIR	TCERG1L	0.503239	0.00194759
TCL6	TCERG1L	0.504103	0.00188751
LINC00266-1	ABCC8	0.505061	0.00182292
HOTAIR	MASP1	0.506465	0.00173182
TCL6	SPIC	0.507355	0.0016762
LINC00266-1	TNMD	0.507791	0.00164958
TCL6	MYH7	0.509064	0.00157399
LINC00266-1	NPY2R	0.51369	0.00132498
LINC00266-1	IL1RAPL1	0.516616	0.00118659
DSCR9	HORMAD1	0.518959	0.00108538
LINC00032	MRAP	0.519671	0.00105621
HOTAIR	LCN6	0.520107	0.0010387
LINC00266-1	ATP1A2	0.520321	0.00103021
TCL6	ABCB11	0.521115	0.00099925
LINC00032	ADH4	0.523438	0.000913455
HOTAIR	TTC6	0.524343	0.000881914
LINC00266-1	AQP7	0.525865	0.000831061
TCL6	RXRG	0.526964	0.000796034
LINC00266-1	TREH	0.536058	0.000553993
LINC00266-1	IGDCC3	0.538502	0.000501615
LINC00266-1	GABRA2	0.550753	0.000301144
LINC00266-1	CCL16	0.552033	0.000285175
LINC00266-1	ABCA8	0.56452	0.000165517
LINC00266-1	STAB2	0.56697	0.000148364
LINC00266-1	GDF10	0.574343	0.000106189
LINC00266-1	KCNC2	0.574995	0.000103052
TCL6	LCN6	0.583497	6.93e-05
LINC00266-1	PLCXD3	0.584051	6.75e-05
TCL6	FBXO40	0.584155	6.72e-05
TCL6	TPSG1	0.587162	5.82e-05
TCL6	GTSF1L	0.587967	5.6e-05
LINC00266-1	ABCA10	0.588734	5.4e-05
LINC00266-1	C1QTNF9	0.596949	3.62e-05
LINC00266-1	NOVA1	0.601515	2.88e-05
LINC00266-1	SCN7A	0.610617	1.81e-05
LINC00266-1	MYOC	0.680648	3.17e-07

## Sheet: miRNA-mRNA-0.4
miRNA	mRNA	PCC.	Pvalue
hsa-miR-210-3p	ABCA10	-0.546778	2.76e-09
hsa-miR-19b-1-5p	MYH1	-0.526224	1.35e-08
hsa-miR-210-3p	B3GALT1	-0.512083	3.77e-08
hsa-miR-577	KLHDC7A	-0.49083	1.63e-07
hsa-miR-1307-5p	SCN2B	-0.490475	1.67e-07
hsa-miR-210-3p	ABCA8	-0.489188	1.82e-07
hsa-miR-939-5p	NLRP8	-0.474198	4.79e-07
hsa-miR-1307-5p	ABCA8	-0.469045	6.61e-07
hsa-miR-183-3p	ABCA10	-0.468236	6.95e-07
hsa-miR-19b-1-5p	SPINK8	-0.463894	9.08e-07
hsa-miR-1307-5p	ATP1A2	-0.460825	1.09e-06
hsa-miR-934	CYP4F8	-0.457715	1.32e-06
hsa-miR-200b-5p	SLC16A12	-0.456932	1.38e-06
hsa-miR-577	SPINK14	-0.453558	1.69e-06
hsa-miR-577	TTC6	-0.453388	1.71e-06
hsa-miR-210-3p	ATP1A2	-0.450039	2.08e-06
hsa-miR-19b-1-5p	FCN2	-0.449737	2.12e-06
hsa-miR-210-3p	CA4	-0.448364	2.29e-06
hsa-miR-570-3p	TPSG1	-0.446717	2.52e-06
hsa-miR-210-3p	NPY2R	-0.444818	2.81e-06
hsa-miR-577	CYP4A11	-0.440996	3.5e-06
hsa-miR-6783-3p	ABCA10	-0.440413	3.62e-06
hsa-miR-98-3p	SCN2B	-0.439919	3.72e-06
hsa-miR-210-3p	FAM180B	-0.439495	3.81e-06
hsa-miR-19b-1-5p	KLHDC7A	-0.437849	4.18e-06
hsa-miR-210-3p	NXPH1	-0.435774	4.7e-06
hsa-miR-98-3p	NHLH2	-0.434883	4.94e-06
hsa-miR-18a-3p	LDLRAD1	-0.433065	5.46e-06
hsa-miR-200b-5p	ATP1A2	-0.43184	5.85e-06
hsa-miR-210-3p	IL1RAPL1	-0.429893	6.51e-06
hsa-miR-18a-3p	UMOD	-0.429102	6.8e-06
hsa-miR-1307-5p	NOVA1	-0.42854	7.01e-06
hsa-miR-183-3p	C10orf82	-0.42805	7.2e-06
hsa-miR-185-3p	CPB1	-0.426562	7.8e-06
hsa-miR-1304-3p	HMGCS2	-0.425118	8.44e-06
hsa-miR-18a-3p	TPSG1	-0.423401	9.26e-06
hsa-miR-18a-3p	KLHDC7A	-0.422907	9.51e-06
hsa-miR-6783-3p	ZBTB16	-0.422573	9.68e-06
hsa-miR-934	NXPH1	-0.422426	9.75e-06
hsa-miR-210-3p	SLC7A3	-0.421015	1.05e-05
hsa-miR-1307-5p	SCN7A	-0.420101	1.1e-05
hsa-miR-1301-3p	SCN2B	-0.419643	1.13e-05
hsa-miR-577	CYP4F8	-0.418816	1.18e-05
hsa-miR-592	TRHDE	-0.418389	1.21e-05
hsa-miR-210-3p	SLC26A3	-0.418054	1.23e-05
hsa-miR-33b-5p	C6	-0.41791	1.24e-05
hsa-miR-200b-5p	SCN2B	-0.41765	1.26e-05
hsa-miR-210-3p	SCN7A	-0.4175	1.27e-05
hsa-miR-210-3p	AQP7	-0.417161	1.29e-05
hsa-miR-934	HMGCS2	-0.416006	1.37e-05
hsa-miR-210-3p	C1QTNF9	-0.415529	1.41e-05
hsa-miR-939-5p	KLHDC7A	-0.415433	1.41e-05
hsa-miR-93-3p	SCN2B	-0.415301	1.42e-05
hsa-miR-1307-5p	NPY2R	-0.415011	1.44e-05
hsa-miR-98-3p	IGDCC3	-0.413407	1.57e-05
hsa-miR-98-3p	ABCA10	-0.41288	1.61e-05
hsa-miR-93-3p	KRT222	-0.411984	1.69e-05
hsa-miR-183-3p	HAO2	-0.411661	1.72e-05
hsa-miR-6783-3p	SCN7A	-0.411586	1.73e-05
hsa-miR-934	GP2	-0.411313	1.75e-05
hsa-miR-210-3p	C14orf180	-0.410678	1.81e-05
hsa-miR-210-3p	PLCXD3	-0.41049	1.83e-05
hsa-miR-183-3p	UNC13C	-0.410049	1.87e-05
hsa-miR-3614-3p	EPHA5	-0.40934	1.94e-05
hsa-miR-4665-5p	PENK	-0.409183	1.95e-05
hsa-miR-6783-3p	SCN2B	-0.409064	1.97e-05
hsa-miR-93-3p	OTOS	-0.408903	1.98e-05
hsa-miR-19b-1-5p	SPINK14	-0.408028	2.07e-05
hsa-miR-210-3p	TMEM132C	-0.40626	2.27e-05
hsa-miR-18a-3p	SCTR	-0.405637	2.34e-05
hsa-miR-96-5p	IGDCC3	-0.405598	2.35e-05
hsa-miR-93-3p	ATP1A2	-0.405477	2.36e-05
hsa-miR-33b-5p	TMEM132C	-0.40478	2.45e-05
hsa-miR-4677-3p	CYP4F12	-0.404615	2.47e-05
hsa-miR-3664-5p	EFNA2	-0.404497	2.48e-05
hsa-miR-210-3p	TPSG1	-0.404416	2.49e-05
hsa-miR-4665-5p	C10orf82	-0.403817	2.57e-05
hsa-miR-19b-1-5p	GRIA4	-0.403754	2.58e-05
hsa-miR-33b-5p	CCL16	-0.403413	2.62e-05
hsa-miR-1307-5p	KRT222	-0.403405	2.62e-05
hsa-miR-3664-5p	FBXO40	-0.403245	2.64e-05
hsa-miR-1307-5p	ERBB4	-0.403026	2.67e-05
hsa-miR-155-3p	CCL16	-0.402591	2.73e-05
hsa-miR-629-3p	TPSG1	-0.402341	2.77e-05
hsa-miR-210-3p	DBX2	-0.401264	2.92e-05
hsa-miR-592	MASP1	-0.400186	3.08e-05
hsa-miR-1247-3p	EFNA2	0.400152	3.09e-05
hsa-miR-1-3p	GPD1	0.400231	3.07e-05
hsa-miR-142-5p	SHD	0.400806	2.99e-05
hsa-miR-495-3p	FGF10	0.400813	2.99e-05
hsa-miR-139-5p	HMGCS2	0.400886	2.97e-05
hsa-miR-487b-3p	MYH2	0.400944	2.97e-05
hsa-miR-370-5p	PLCXD3	0.400989	2.96e-05
hsa-miR-139-5p	ABCC8	0.401271	2.92e-05
hsa-miR-655-3p	MYH2	0.401814	2.84e-05
hsa-miR-7156-5p	IGF2BP3	0.402038	2.81e-05
hsa-miR-487b-3p	TREH	0.402292	2.77e-05
hsa-miR-133a-3p	OVCH2	0.402332	2.77e-05
hsa-miR-495-3p	MYH2	0.402599	2.73e-05
hsa-miR-432-5p	TIMP4	0.402821	2.7e-05
hsa-miR-6716-3p	MYH1	0.403193	2.65e-05
hsa-miR-133a-3p	FGF10	0.40323	2.64e-05
hsa-miR-1-3p	KCNC2	0.403604	2.6e-05
hsa-miR-487b-3p	TNMD	0.403728	2.58e-05
hsa-miR-379-3p	NOVA1	0.403813	2.57e-05
hsa-miR-411-5p	FGF10	0.403884	2.56e-05
hsa-miR-370-5p	TRHDE	0.404158	2.52e-05
hsa-miR-5683	GDF10	0.404579	2.47e-05
hsa-miR-9-3p	CMTM5	0.404744	2.45e-05
hsa-miR-10b-3p	RXRG	0.404757	2.45e-05
hsa-miR-133a-3p	CMA1	0.404977	2.42e-05
hsa-miR-1-3p	AQP7	0.405475	2.36e-05
hsa-miR-411-5p	MYH2	0.405597	2.35e-05
hsa-miR-139-3p	TRHDE	0.405715	2.33e-05
hsa-miR-1247-3p	PLIN4	0.405756	2.33e-05
hsa-miR-376a-3p	RXRG	0.406168	2.28e-05
hsa-miR-3614-5p	CCL7	0.406535	2.24e-05
hsa-miR-10b-3p	STAB2	0.406564	2.23e-05
hsa-miR-210-3p	MMP1	0.407391	2.14e-05
hsa-miR-185-3p	TUBB3	0.407604	2.12e-05
hsa-miR-370-5p	TNMD	0.407907	2.09e-05
hsa-miR-654-5p	TIMP4	0.408322	2.04e-05
hsa-miR-5586-5p	CLEC6A	0.408495	2.02e-05
hsa-miR-1-3p	LUZP2	0.408589	2.01e-05
hsa-miR-654-5p	ABCA8	0.408698	2e-05
hsa-miR-139-3p	HSD17B13	0.408813	1.99e-05
hsa-miR-495-3p	DNAH9	0.409343	1.94e-05
hsa-miR-139-5p	CA4	0.409491	1.92e-05
hsa-miR-1-3p	LRRTM1	0.409777	1.89e-05
hsa-miR-1247-3p	PLD5	0.40986	1.89e-05
hsa-miR-1-3p	PLIN1	0.410274	1.85e-05
hsa-miR-1247-3p	PTPRT	0.410402	1.83e-05
hsa-miR-5683	TNMD	0.410792	1.8e-05
hsa-miR-1-3p	PTPRT	0.411083	1.77e-05
hsa-miR-495-3p	TIMP4	0.411202	1.76e-05
hsa-miR-493-3p	GLP2R	0.411566	1.73e-05
hsa-miR-1-3p	GABRA2	0.412242	1.67e-05
hsa-miR-139-5p	ADH4	0.412871	1.61e-05
hsa-miR-379-3p	CLVS2	0.413206	1.59e-05
hsa-miR-5683	MRAP	0.413473	1.57e-05
hsa-miR-10b-3p	PLCXD3	0.413487	1.56e-05
hsa-miR-495-3p	SCN7A	0.413958	1.53e-05
hsa-miR-139-3p	SCARA5	0.414014	1.52e-05
hsa-miR-139-3p	CIDEC	0.414295	1.5e-05
hsa-miR-139-5p	KRT222	0.414488	1.48e-05
hsa-miR-487b-3p	RXRG	0.414958	1.45e-05
hsa-miR-1247-5p	ABCA8	0.415842	1.38e-05
hsa-miR-133a-3p	AQP7	0.41597	1.37e-05
hsa-miR-139-5p	KCNC2	0.416045	1.37e-05
hsa-miR-133a-3p	PTPRT	0.416094	1.36e-05
hsa-miR-758-5p	TNMD	0.416817	1.31e-05
hsa-miR-139-5p	SCARA5	0.416942	1.31e-05
hsa-miR-411-5p	TIMP4	0.417036	1.3e-05
hsa-miR-3614-3p	CARD17	0.417212	1.29e-05
hsa-miR-10b-3p	ZBTB16	0.418133	1.23e-05
hsa-miR-1247-3p	C6	0.418211	1.22e-05
hsa-miR-758-5p	PLCXD3	0.418296	1.22e-05
hsa-miR-7-5p	VGF	0.41865	1.19e-05
hsa-miR-376c-3p	HSD17B13	0.419053	1.17e-05
hsa-miR-585-5p	NLRP8	0.419509	1.14e-05
hsa-miR-654-5p	ABCB5	0.419716	1.13e-05
hsa-miR-5683	CIDEA	0.42004	1.11e-05
hsa-miR-1-3p	TMEM132C	0.420579	1.08e-05
hsa-miR-139-3p	GABRA2	0.420721	1.07e-05
hsa-miR-487b-3p	DNAH9	0.421376	1.03e-05
hsa-miR-495-3p	GLP2R	0.421696	1.01e-05
hsa-miR-139-5p	OVCH2	0.422226	9.86e-06
hsa-miR-142-5p	MYH6	0.422262	9.84e-06
hsa-miR-139-5p	ABCA10	0.422294	9.82e-06
hsa-miR-758-5p	ABCC8	0.422622	9.65e-06
hsa-miR-139-5p	APOB	0.423286	9.31e-06
hsa-miR-133a-3p	ATP1A2	0.423769	9.08e-06
hsa-miR-432-5p	GLP2R	0.423945	8.99e-06
hsa-miR-1247-3p	PLIN1	0.423971	8.98e-06
hsa-miR-495-3p	GRIA4	0.424394	8.77e-06
hsa-miR-139-5p	PTPRT	0.424581	8.69e-06
hsa-miR-133a-3p	PLIN4	0.424785	8.59e-06
hsa-miR-585-5p	TIMP4	0.424864	8.56e-06
hsa-miR-411-5p	ABCA8	0.425056	8.47e-06
hsa-miR-5683	LRRTM1	0.425084	8.45e-06
hsa-miR-139-3p	PCK1	0.425397	8.31e-06
hsa-miR-10b-3p	ERBB4	0.42571	8.17e-06
hsa-miR-5683	C1QTNF9	0.425911	8.08e-06
hsa-miR-487b-3p	ABCA8	0.42599	8.05e-06
hsa-miR-411-5p	HSD17B13	0.426474	7.84e-06
hsa-miR-1-3p	OVCH2	0.426493	7.83e-06
hsa-miR-376c-3p	NOVA1	0.426835	7.69e-06
hsa-miR-1247-3p	PLCXD3	0.427386	7.46e-06
hsa-miR-133a-3p	GRIA4	0.427437	7.44e-06
hsa-miR-758-5p	TREH	0.427608	7.37e-06
hsa-miR-1247-5p	FOXI2	0.427653	7.35e-06
hsa-miR-495-3p	TREH	0.427803	7.29e-06
hsa-miR-139-5p	TRHDE	0.428475	7.03e-06
hsa-miR-487b-3p	GLP2R	0.428688	6.95e-06
hsa-miR-758-5p	HSD17B13	0.429351	6.7e-06
hsa-miR-1-3p	PGR	0.430641	6.24e-06
hsa-miR-370-5p	CMA1	0.430741	6.21e-06
hsa-miR-655-3p	SCN2B	0.431477	5.96e-06
hsa-miR-370-5p	DNAH9	0.431493	5.96e-06
hsa-miR-139-5p	NLRP8	0.431735	5.88e-06
hsa-miR-10b-3p	SCN7A	0.432162	5.74e-06
hsa-miR-139-5p	GABRA2	0.432565	5.62e-06
hsa-miR-493-3p	MMP13	0.432688	5.58e-06
hsa-miR-1247-3p	SCN2B	0.432946	5.5e-06
hsa-miR-6510-3p	CMTM5	0.433009	5.48e-06
hsa-miR-487b-3p	DBX2	0.433141	5.44e-06
hsa-miR-139-3p	C10orf82	0.433611	5.3e-06
hsa-miR-370-5p	GLP2R	0.433815	5.24e-06
hsa-miR-139-3p	CPA1	0.43439	5.08e-06
hsa-miR-139-5p	GRIA4	0.43453	5.04e-06
hsa-miR-377-5p	NOVA1	0.435465	4.78e-06
hsa-miR-10b-3p	PGR	0.435528	4.76e-06
hsa-miR-133a-3p	TIMP4	0.435706	4.72e-06
hsa-miR-139-3p	IGDCC3	0.436089	4.62e-06
hsa-miR-135a-5p	KCNC2	0.436353	4.55e-06
hsa-miR-577	CMTM5	0.436684	4.47e-06
hsa-miR-139-3p	CIDEA	0.4374	4.29e-06
hsa-miR-139-5p	FGF10	0.437815	4.19e-06
hsa-miR-370-5p	TIMP4	0.437917	4.17e-06
hsa-miR-139-3p	GPD1	0.438278	4.08e-06
hsa-miR-139-3p	ATP1A2	0.438367	4.06e-06
hsa-miR-432-5p	SCN2B	0.438958	3.93e-06
hsa-miR-3614-5p	MYH7	0.439275	3.86e-06
hsa-miR-432-5p	NOVA1	0.439296	3.85e-06
hsa-miR-3614-5p	GTSF1L	0.439438	3.82e-06
hsa-miR-133a-3p	PGR	0.439573	3.79e-06
hsa-miR-139-5p	CASP12	0.440202	3.66e-06
hsa-miR-411-5p	TCERG1L	0.440228	3.66e-06
hsa-miR-139-3p	NPY2R	0.440338	3.63e-06
hsa-miR-10b-3p	MYOC	0.441355	3.43e-06
hsa-miR-495-3p	MYH1	0.442003	3.31e-06
hsa-miR-10b-3p	TNMD	0.442162	3.28e-06
hsa-miR-139-5p	CMA1	0.442477	3.22e-06
hsa-miR-10b-3p	HPSE2	0.442919	3.14e-06
hsa-miR-934	CMTM5	0.4433	3.07e-06
hsa-miR-133a-3p	PLCXD3	0.444497	2.87e-06
hsa-miR-370-5p	FGF10	0.44458	2.85e-06
hsa-miR-10a-3p	ZP2	0.444635	2.84e-06
hsa-miR-577	HORMAD1	0.444841	2.81e-06
hsa-miR-758-5p	TRHDE	0.444855	2.81e-06
hsa-miR-758-5p	GLP2R	0.445753	2.67e-06
hsa-miR-758-5p	MYH2	0.44606	2.62e-06
hsa-miR-3664-5p	HORMAD1	0.447635	2.39e-06
hsa-miR-411-5p	TNMD	0.449148	2.19e-06
hsa-miR-10b-3p	ABCA10	0.449498	2.15e-06
hsa-miR-495-3p	SCN2B	0.449612	2.13e-06
hsa-miR-1247-3p	AQP7	0.450084	2.07e-06
hsa-miR-133a-3p	PLIN1	0.450975	1.97e-06
hsa-miR-139-5p	CPA1	0.451038	1.96e-06
hsa-miR-1247-3p	TIMP4	0.451137	1.95e-06
hsa-miR-139-5p	NPY2R	0.451738	1.88e-06
hsa-miR-1247-3p	HEPACAM	0.45189	1.86e-06
hsa-miR-495-3p	CMA1	0.452842	1.76e-06
hsa-miR-10b-3p	PLD5	0.452979	1.75e-06
hsa-miR-1247-3p	NOVA1	0.453342	1.71e-06
hsa-miR-5683	GABRA2	0.453493	1.7e-06
hsa-miR-139-5p	LGALS12	0.453667	1.68e-06
hsa-miR-133a-3p	ZBTB16	0.453781	1.67e-06
hsa-miR-1-3p	FGF10	0.454207	1.63e-06
hsa-miR-139-3p	NOVA1	0.454227	1.62e-06
hsa-miR-577	POU4F1	0.454324	1.62e-06
hsa-miR-139-3p	LCN6	0.454428	1.61e-06
hsa-miR-654-5p	NOVA1	0.45521	1.53e-06
hsa-miR-495-3p	TCERG1L	0.456227	1.44e-06
hsa-miR-377-5p	MYH1	0.45675	1.4e-06
hsa-miR-1-3p	NOVA1	0.457362	1.35e-06
hsa-miR-139-5p	ANKRD30A	0.45748	1.34e-06
hsa-miR-133a-3p	MYOCD	0.457624	1.33e-06
hsa-miR-1-3p	ABCA8	0.457856	1.31e-06
hsa-miR-10b-3p	FGF10	0.458797	1.24e-06
hsa-miR-139-5p	CYP4F12	0.462474	9.9e-07
hsa-miR-5683	ADH1C	0.462679	9.78e-07
hsa-miR-10b-3p	ATP1A2	0.464005	9.02e-07
hsa-miR-133a-3p	NOVA1	0.466068	7.95e-07
hsa-miR-139-3p	PLCXD3	0.466328	7.82e-07
hsa-miR-133a-3p	HEPACAM	0.46684	7.58e-07
hsa-miR-944	TP53AIP1	0.467085	7.46e-07
hsa-miR-934	HORMAD1	0.467255	7.39e-07
hsa-miR-370-5p	SCN2B	0.46749	7.28e-07
hsa-miR-493-3p	MYH1	0.468087	7.02e-07
hsa-miR-411-5p	MYH1	0.469323	6.5e-07
hsa-miR-142-5p	SPIC	0.471451	5.69e-07
hsa-miR-1-3p	PLCXD3	0.471661	5.62e-07
hsa-miR-139-5p	ADRA1A	0.471703	5.6e-07
hsa-miR-139-5p	LEP	0.471888	5.54e-07
hsa-miR-210-3p	ROS1	0.472275	5.4e-07
hsa-miR-758-5p	FGF10	0.472511	5.32e-07
hsa-miR-139-3p	PLIN4	0.473127	5.12e-07
hsa-miR-139-5p	PLCXD3	0.474341	4.75e-07
hsa-miR-758-5p	CMA1	0.474927	4.57e-07
hsa-miR-10b-3p	GRIA4	0.475885	4.3e-07
hsa-miR-142-5p	CLEC6A	0.47605	4.26e-07
hsa-miR-139-3p	TMEM132C	0.476128	4.24e-07
hsa-miR-1301-3p	LHFPL5	0.476513	4.14e-07
hsa-miR-495-3p	ABCA8	0.476999	4.01e-07
hsa-miR-139-3p	ADH1C	0.478122	3.73e-07
hsa-miR-758-5p	SCN2B	0.478739	3.59e-07
hsa-miR-1247-5p	HEPACAM	0.480215	3.26e-07
hsa-miR-432-5p	ABCA8	0.480546	3.19e-07
hsa-miR-5683	CIDEC	0.480583	3.19e-07
hsa-miR-5683	ABCA8	0.480717	3.16e-07
hsa-miR-495-3p	NOVA1	0.482318	2.85e-07
hsa-miR-139-5p	MYOCD	0.482344	2.84e-07
hsa-miR-139-3p	SCN2B	0.483157	2.7e-07
hsa-miR-758-5p	NOVA1	0.485615	2.3e-07
hsa-miR-139-5p	PCK1	0.485889	2.26e-07
hsa-miR-5683	TIMP4	0.488193	1.94e-07
hsa-miR-758-5p	ABCA8	0.488664	1.88e-07
hsa-miR-139-5p	CIDEA	0.488793	1.86e-07
hsa-miR-3614-3p	IFNB1	0.488838	1.86e-07
hsa-miR-139-5p	C14orf180	0.489461	1.78e-07
hsa-miR-139-3p	C14orf180	0.49285	1.42e-07
hsa-miR-411-5p	NOVA1	0.493506	1.36e-07
hsa-miR-1-3p	MYOCD	0.494128	1.31e-07
hsa-miR-5683	C6	0.495098	1.22e-07
hsa-miR-133a-3p	ABCA8	0.495529	1.19e-07
hsa-miR-142-5p	ABCB11	0.495667	1.18e-07
hsa-miR-133a-3p	NPY2R	0.496523	1.11e-07
hsa-miR-139-5p	PGR	0.49697	1.08e-07
hsa-miR-139-5p	ZBTB16	0.498369	9.8e-08
hsa-miR-139-5p	TMEM132C	0.498534	9.69e-08
hsa-miR-1247-5p	ZBTB16	0.5002	8.65e-08
hsa-miR-5683	GPD1	0.501341	8e-08
hsa-miR-370-5p	MYH1	0.501372	7.98e-08
hsa-miR-10b-3p	MYH1	0.501569	7.87e-08
hsa-miR-487b-3p	FGF10	0.502524	7.37e-08
hsa-miR-487b-3p	MYH1	0.508807	4.75e-08
hsa-miR-210-3p	CCL7	0.508825	4.75e-08
hsa-miR-139-5p	NOVA1	0.510147	4.33e-08
hsa-miR-1247-3p	ZBTB16	0.510869	4.11e-08
hsa-miR-139-5p	CIDEC	0.511306	3.98e-08
hsa-miR-1247-3p	ABCA8	0.512849	3.57e-08
hsa-miR-758-5p	RXRG	0.513531	3.4e-08
hsa-miR-370-5p	NOVA1	0.514115	3.26e-08
hsa-miR-487b-3p	NOVA1	0.516244	2.8e-08
hsa-miR-139-5p	C6	0.516669	2.71e-08
hsa-miR-10b-3p	IGDCC3	0.517581	2.54e-08
hsa-miR-5683	TMEM132C	0.519536	2.2e-08
hsa-miR-139-3p	PLIN1	0.519843	2.15e-08
hsa-miR-139-5p	SCN2B	0.520275	2.09e-08
hsa-miR-370-5p	ABCA8	0.520382	2.07e-08
hsa-miR-10b-3p	TPSG1	0.522326	1.8e-08
hsa-miR-376c-3p	TCERG1L	0.52709	1.26e-08
hsa-miR-139-5p	ATP1A2	0.527448	1.23e-08
hsa-miR-1-3p	NPY2R	0.533044	8.04e-09
hsa-miR-139-3p	TIMP4	0.539203	5.01e-09
hsa-miR-142-5p	CARD17	0.541888	4.06e-09
hsa-miR-139-5p	HEPACAM	0.544793	3.23e-09
hsa-miR-139-5p	LCN6	0.548468	2.41e-09
hsa-miR-10b-3p	SCN2B	0.550712	2.01e-09
hsa-miR-10b-3p	ABCA8	0.551193	1.93e-09
hsa-miR-758-5p	MYH1	0.556624	1.24e-09
hsa-miR-139-3p	C6	0.556759	1.23e-09
hsa-miR-139-3p	AQP7	0.557148	1.19e-09
hsa-miR-139-5p	ADH1C	0.563699	6.89e-10
hsa-miR-5683	C14orf180	0.565677	5.83e-10
hsa-miR-139-3p	ABCA8	0.56943	4.23e-10
hsa-miR-139-5p	GPD1	0.572075	3.37e-10
hsa-miR-10b-3p	NOVA1	0.575989	2.39e-10
hsa-miR-139-5p	TIMP4	0.582024	1.4e-10
hsa-miR-3614-5p	IFNB1	0.582925	1.29e-10
hsa-miR-5683	PLIN4	0.588685	7.65e-11
hsa-miR-139-5p	PLIN4	0.58928	7.25e-11
hsa-miR-5683	AQP7	0.602583	2.08e-11
hsa-miR-5683	PLIN1	0.61767	4.68e-12
hsa-miR-142-5p	GTSF1L	0.626389	1.9e-12
hsa-miR-139-5p	PLIN1	0.633472	8.99e-13
hsa-miR-139-5p	ABCA8	0.644019	2.84e-13
hsa-miR-139-5p	AQP7	0.649364	1.55e-13
