# Supplementary material for: Prognostic Biomarkers on a Competitive Endogenous RNA Network Reveals Overall Survival in Triple-Negative Breast Cancer
Source: Front Oncol. 2021 Jun 11;11:681946. doi: 10.3389/fonc.2021.681946 (PMC8232227; doi:10.3389/fonc.2021.681946)
Supplement: Supplementary Table 5 — mRNAs in ceRNA network associated with survival prognosis. [file Table_5.xlsx]

## Sheet: unicox-infor-sig
Symbol	coef	exp(coef)	se(coef)	z	p
MYH7	-0.193	0.825	0.0637	-3.02	0.00125
TIMP4	0.391	1.48	0.131	2.99	0.00135
LHFPL5	-0.246	0.782	0.0908	-2.71	0.00335
ABCB11	-0.134	0.875	0.0663	-2.02	0.022
MYH6	-0.13	0.878	0.0666	-1.96	0.025
TARDBP	-0.12	0.887	0.0616	-1.95	0.0255
CA4	0.142	1.15	0.0733	1.94	0.026
DBX2	-0.106	0.899	0.0551	-1.93	0.0265
CCL16	0.185	1.2	0.0967	1.91	0.028
SPINK8	-0.0693	0.933	0.0381	-1.82	0.0345
TRHDE	0.162	1.18	0.0933	1.74	0.041
POU4F1	-0.102	0.903	0.059	-1.73	0.042
