# Supplementary material for: Prognostic Biomarkers on a Competitive Endogenous RNA Network Reveals Overall Survival in Triple-Negative Breast Cancer
Source: Front Oncol. 2021 Jun 11;11:681946. doi: 10.3389/fonc.2021.681946 (PMC8232227; doi:10.3389/fonc.2021.681946)
Supplement: Supplementary Table 6 — PS score and grouping in training data set and verification data set. [file Table_6.xlsx]

## Sheet: TCGA-PS
Symbol	time	OS	status	PS
TCGA-D8-A147-01	19.4667	0	0	-3.1327
TCGA-A2-A04U-01	88.4667	0	0	-3.03014
TCGA-EW-A1PB-01	20.2667	0	0	-1.84487
TCGA-EW-A1OV-01	26.3	0	0	-1.40736
TCGA-E2-A1LI-01	104.033	0	0	-0.958303
TCGA-EW-A1P4-01	30.2333	0	0	-0.792471
TCGA-LL-A5YO-01	14.6667	0	0	-0.589262
TCGA-HN-A2NL-01	2.63333	0	0	-0.36434
TCGA-A2-A3XT-01	92.3333	0	0	-0.316584
TCGA-E2-A158-01	15	0	0	-0.299975
TCGA-C8-A26Y-01	13.1333	0	0	-0.283184
TCGA-E2-A14R-01	39.1333	0	0	-0.257131
TCGA-S3-AA10-01	19.5333	0	0	-0.105477
TCGA-LL-A73Y-01	15.9	0	0	-0.0954836
TCGA-LL-A441-01	33.2	0	0	0.243565
TCGA-C8-A12V-01	12.8333	0	0	0.288815
TCGA-E2-A150-01	64.5	0	0	0.330352
TCGA-A7-A0DA-01	36.1667	0	0	0.334508
TCGA-E2-A14X-01	32.4	0	0	0.345392
TCGA-AR-A0TS-01	85.2667	0	0	0.405938
TCGA-C8-A134-01	12.7667	0	0	0.496109
TCGA-AC-A6IW-01	13.7667	0	0	0.525275
TCGA-E2-A1B6-01	28.9	0	0	0.577979
TCGA-AC-A2BK-01	74.0667	0	0	0.596481
TCGA-BH-A1FC-01	115.733	1	0	0.694134
TCGA-GM-A2DB-01	80.2	0	0	0.745406
TCGA-EW-A1P7-01	30.5	0	0	0.866038
TCGA-D8-A1JG-01	53.7333	0	0	0.879844
TCGA-E2-A1LH-01	108.233	0	0	0.907766
TCGA-EW-A3U0-01	17.7333	0	0	1.07538
TCGA-E9-A22G-01	41.3	0	0	1.13268
TCGA-E2-A1LS-01	53.4667	0	0	1.13495
TCGA-E2-A159-01	25.4	0	0	1.16499
TCGA-GI-A2C9-01	111.4	0	0	1.2106
TCGA-BH-A0BW-01	79.0333	0	0	1.28389
TCGA-D8-A27M-01	13.6667	0	0	1.43495
TCGA-BH-A1F6-01	98.8333	1	0	1.4377
TCGA-AN-A0AT-01	0.333333	0	0	1.43974
TCGA-AR-A1AQ-01	100.7	0	0	1.44679
TCGA-A7-A26G-01	24.0667	0	0	1.54148
TCGA-EW-A1PH-01	20.2333	0	0	1.56554
TCGA-OL-A6VO-01	28.6	0	0	1.60728
TCGA-BH-A18Q-01	56.4	1	0	1.67021
TCGA-D8-A27H-01	13.2333	0	0	1.74059
TCGA-AR-A1AI-01	109.867	0	0	1.79392
TCGA-S3-AA15-01	17.5	0	0	1.85501
TCGA-GM-A2DH-01	73.1	0	0	1.93147
TCGA-D8-A143-01	14.3667	0	0	2.07646
TCGA-D8-A27F-01	16.2667	0	0	2.17413
TCGA-D8-A142-01	14.1667	0	0	2.18732
TCGA-EW-A6SB-01	25.3333	0	0	2.21042
TCGA-BH-A42U-01	112.133	0	1	2.30753
TCGA-A7-A4SE-01	21.4667	0	1	2.32919
TCGA-E2-A1AZ-01	77.6333	0	1	2.37173
TCGA-D8-A1JL-01	20.3667	0	1	2.53609
TCGA-A7-A6VV-01	10.4333	0	1	2.69523
TCGA-D8-A13Z-01	21.1667	0	1	2.75661
TCGA-GM-A2DF-01	71.8333	0	1	2.76761
TCGA-C8-A27B-01	14.6333	0	1	2.84106
TCGA-A7-A6VY-01	8.86667	0	1	2.92505
TCGA-AC-A2QH-01	33.5	0	1	2.98843
TCGA-AO-A1KR-01	83.7667	0	1	3.00738
TCGA-E9-A1ND-01	42.2	0	1	3.18093
TCGA-C8-A26X-01	12.5333	0	1	3.37977
TCGA-A2-A3XY-01	36.4333	1	1	3.50238
TCGA-BH-A0AV-01	60.6667	0	1	3.52929
TCGA-BH-A0BL-01	75.9333	0	1	3.72865
TCGA-A2-A3XX-01	47.9667	1	1	3.75858
TCGA-EW-A1P1-01	40.3333	0	1	3.80625
TCGA-EW-A1OW-01	23.1333	0	1	3.80889
TCGA-E2-A1LG-01	50.7667	0	1	4.04999
TCGA-C8-A1HJ-01	0.166667	0	1	4.06931
TCGA-AC-A7VC-01	0.0333333	0	1	4.10042
TCGA-B6-A402-01	71.1333	0	1	4.11707
TCGA-E2-A1L7-01	61.2	0	1	4.2989
TCGA-A7-A26F-01	24.6	0	1	4.39036
TCGA-D8-A1XQ-01	16.6333	0	1	4.48769
TCGA-B6-A400-01	7.16667	0	1	4.54073
TCGA-BH-A1EW-01	56.4667	1	1	4.55561
TCGA-BH-A0BG-01	62.3667	0	1	4.55641
TCGA-BH-A18V-01	51.8667	1	1	4.61527
TCGA-A2-A1G6-01	16.7	0	1	4.77646
TCGA-B6-A3ZX-01	38.4	1	1	4.88657
TCGA-E2-A14N-01	47.8	0	1	4.89542
TCGA-A7-A6VW-01	9.5	0	1	4.91438
TCGA-AR-A1AY-01	34.2	0	1	4.93957
TCGA-AR-A256-01	95.1333	1	1	4.97729
TCGA-D8-A1XK-01	14.7	0	1	5.3039
TCGA-AR-A1AR-01	17.4667	1	1	5.54819
TCGA-A7-A26I-01	22.0333	0	1	5.65502
TCGA-AO-A12F-01	61.4	0	1	5.73288
TCGA-AR-A5QQ-01	10.7333	1	1	5.8982
TCGA-C8-A131-01	13.7	0	1	5.92482
TCGA-E2-A1LL-01	43.6333	0	1	5.98055
TCGA-E9-A5FL-01	0.8	0	1	5.99374
TCGA-D8-A1JF-01	12.2	0	1	6.19085
TCGA-C8-A3M7-01	34.4667	1	1	6.80593
TCGA-EW-A1P8-01	7.96667	1	1	7.24393
TCGA-BH-A18G-01	4.96667	0	1	7.68793
TCGA-BH-A18T-01	7.46667	1	1	7.85661
TCGA-E2-A1LK-01	8.86667	1	1	8.39439
TCGA-AC-A2QJ-01	14.8667	1	1	8.51294

## Sheet: Metabric-PS
Hugo_Symbol	time	OS	status	PS
MB-0062	153.967	0	0	-0.737753
MB-0079	28.5	1	1	-0.359562
MB-0100	8.06667	1	1	-0.36452
MB-0115	66.7333	1	1	-0.508246
MB-0127	132.067	0	1	-0.00470874
MB-0149	51.7	1	0	-0.81687
MB-0157	114.767	0	0	-0.559025
MB-0163	98.1	1	1	0.154357
MB-0164	10.8333	0	0	-0.72292
MB-0174	78.7667	0	0	-0.727716
MB-0179	17.9333	1	0	-0.597535
MB-0188	31.3	1	0	-0.75336
MB-0191	15.3	1	1	-0.474587
MB-0200	128.7	1	0	-0.562258
MB-0206	141.167	0	0	-0.616919
MB-0211	44.8	1	1	-0.2725
MB-0214	146.9	0	0	-0.655253
MB-0220	39.8333	1	1	0.27712
MB-0221	20.2	1	1	-0.279699
MB-0238	193.167	0	1	-0.105517
MB-0249	188.333	0	1	-0.287538
MB-0259	11.8667	1	1	-0.16706
MB-0265	189.133	0	1	-0.0876606
MB-0269	22.2333	0	1	-0.464385
MB-0278	5.83333	1	1	-0.355993
MB-0289	71.6	1	1	1.37524
MB-0292	49.4333	1	0	-0.645011
MB-0294	72.9	0	1	-0.411327
MB-0303	60.1333	0	1	-0.091839
MB-0316	182.9	0	0	-0.626884
MB-0318	168.7	0	1	-0.529986
MB-0340	164.733	0	0	-0.58961
MB-0350	46.0667	1	1	-0.523346
MB-0352	55.2	1	1	-0.413201
MB-0354	11.6	1	1	-0.162943
MB-0372	62.7667	1	0	-0.597391
MB-0396	60.6667	0	0	-0.592176
MB-0399	135.333	1	0	-0.648647
MB-0400	22.4667	1	1	-0.513838
MB-0401	26.2667	1	0	-0.622521
MB-0414	76.6333	0	0	-0.917475
MB-0420	76.7333	0	0	-0.899567
MB-0424	9.83333	1	1	0.193377
MB-0436	75.5	1	0	-0.680696
MB-0446	72.2667	0	0	-0.665785
MB-0453	43.1333	1	0	-0.605887
MB-0464	39.3	1	1	-0.549569
MB-0470	88.2333	0	1	0.22183
MB-0481	36.4	1	1	-0.35568
MB-0489	90.5667	0	0	-0.561324
MB-0494	36.6333	1	1	-0.53741
MB-0495	71.8	1	1	-0.540073
MB-0500	67.4667	0	0	-0.689623
MB-0502	82.1	0	1	0.447314
MB-0516	114.467	0	0	-0.627988
MB-0525	65.8667	0	1	-0.52456
MB-0540	194.533	0	0	-0.873208
MB-0558	97.8333	1	0	-0.584892
MB-0581	7.86667	1	1	-0.554943
MB-0582	15.5333	1	1	-0.164792
MB-0588	119.733	0	1	-0.328366
MB-0608	63.9667	1	0	-0.574073
MB-0613	48.8	0	1	-0.0164567
MB-0617	92.8333	1	1	-0.122255
MB-0627	0.766667	0	1	-0.0732316
MB-0634	17.7667	0	1	-0.231993
MB-0639	75.4	0	1	-0.280596
MB-0653	24.8	1	1	-0.48902
MB-0658	97.2667	0	1	0.335344
MB-0659	23.3333	1	0	-0.576074
MB-0660	18.9333	1	1	-0.204988
MB-0664	11.0667	1	1	-0.158088
MB-0869	112.4	1	1	-0.515804
MB-0874	16.6	1	1	-0.167223
MB-0893	175.633	0	1	0.708501
MB-0901	136.167	0	0	-0.587504
MB-0906	63.8667	1	1	-0.272232
MB-2556	220.9	1	1	-0.38411
MB-2643	52.9667	1	1	-0.151499
MB-2718	278.267	0	0	-0.837638
MB-2724	108.067	1	1	-0.387413
MB-2753	274.4	0	1	0.82461
MB-2754	203.533	1	1	-0.488974
MB-2771	44.8333	1	0	-0.735063
MB-2827	235.667	0	1	-0.545199
MB-2833	259.767	0	1	-0.526328
MB-2834	153.833	1	0	-0.774001
MB-2842	19.7333	1	1	-0.182289
MB-2849	43.2	1	1	-0.530335
MB-2850	9.43333	1	1	-0.513242
MB-2857	250.667	0	1	-0.381872
MB-2904	125.6	1	1	-0.414412
MB-2912	267.4	0	0	-0.656773
MB-2917	31.9333	1	1	-0.490305
MB-2922	14.4	1	1	-0.172134
MB-2929	262.867	1	1	-0.213035
MB-2957	262.133	0	0	-0.810963
MB-2963	227.833	1	1	-0.548802
MB-2993	187.033	0	1	-0.360985
MB-3001	263.233	0	0	-0.853994
MB-3014	262.633	0	0	-0.569524
MB-3046	73.8333	1	1	-0.348001
MB-3057	32.0333	1	0	-0.81172
MB-3058	254.267	0	0	-0.712722
MB-3062	146.367	0	1	0.752072
MB-3063	28.5667	1	0	-0.616425
MB-3067	259.533	0	0	-0.632226
MB-3123	167.433	0	1	-0.397475
MB-3153	227.933	0	0	-0.664858
MB-3211	145.5	0	1	-0.512625
MB-3218	248.767	0	1	-0.366943
MB-3271	65.4667	1	0	-0.606727
MB-3277	32.9333	1	1	-0.373512
MB-3292	217.767	0	0	-0.824017
MB-3297	236.067	0	0	-0.622177
MB-3383	23.2	1	1	0.674196
MB-3395	243.767	0	1	-0.280834
MB-3396	226.733	0	1	-0.530084
MB-3453	32.8333	1	0	-0.768912
MB-3476	159.067	1	0	-0.918679
MB-3500	239.3	0	0	-0.747075
MB-3502	229.333	0	0	-0.602847
MB-3567	236.033	0	1	-0.184882
MB-3702	230.467	0	1	-0.372456
MB-3706	38.8	1	0	-0.614178
MB-3752	75.3333	1	0	-0.763143
MB-4015	11.3	1	1	-0.399034
MB-4024	124.1	0	1	-0.309308
MB-4146	15.6333	1	1	-0.189956
MB-4254	178.4	0	1	-0.430501
MB-4303	89.0333	1	0	-0.6088
MB-4332	307.933	0	0	-0.839092
MB-4351	68.1333	1	0	-0.602312
MB-4354	15.3667	1	1	-0.176505
MB-4407	83.3667	1	0	-0.737318
MB-4408	206.567	1	0	-0.761844
MB-4416	241.6	1	1	-0.548172
MB-4417	16.7	1	1	-0.180581
MB-4621	271.867	0	0	-0.989254
MB-4622	282.833	1	0	-1.04079
MB-4640	200.6	0	1	-0.469928
MB-4660	39.8667	1	0	-0.740763
MB-4667	295.333	1	0	-0.883473
MB-4679	292.667	1	0	-0.652604
MB-4696	255.267	0	0	-0.607908
MB-4707	221.2	0	0	-0.674616
MB-4714	83.6667	1	0	-0.819927
MB-4715	35.2333	1	0	-0.561576
MB-4717	42.9	1	0	-1.03908
MB-4732	149.867	0	1	-0.381283
MB-4733	19.7333	1	1	-0.409499
MB-4757	27.4	1	0	-0.64088
MB-4758	211.933	0	0	-0.661054
MB-4769	21.7	1	0	-0.62137
MB-4792	40.6333	1	0	-0.89488
MB-4793	83.3667	1	0	-0.58191
MB-4859	157.8	1	1	-0.495954
MB-4865	229.9	0	0	-0.649666
MB-4880	210.967	0	0	-0.958365
MB-4881	274.2	0	0	-0.788133
MB-4888	230.5	0	0	-0.636844
MB-4893	176.7	0	0	-0.665164
MB-4904	129.233	1	0	-0.776154
MB-4911	31.4333	1	0	-0.66046
MB-4928	220.033	0	1	-0.468754
MB-4931	30.3667	1	0	-0.569063
MB-4938	70.6	1	1	-0.487441
MB-4942	124.133	1	0	-0.699797
MB-4945	20.1333	1	1	-0.185749
MB-4974	176.1	1	1	-0.0610196
MB-4982	19.1667	1	0	-0.581793
MB-4992	165.367	0	1	-0.14339
MB-4993	75.2333	1	0	-0.630555
MB-5008	223.3	0	1	0.205545
MB-5041	173.933	0	0	-0.814138
MB-5052	34.5667	1	1	-0.527808
MB-5057	56.3333	1	1	-0.551572
MB-5058	178.733	1	0	-0.621206
MB-5065	184.8	0	0	-1.02122
MB-5070	213.9	0	1	-0.535276
MB-5072	50.2333	1	1	-0.46772
MB-5100	19.9	1	0	-0.578673
MB-5102	30.3667	1	0	-0.783846
MB-5115	77.4	0	1	-0.299018
MB-5126	27.3	1	0	-0.951236
MB-5135	37.3667	1	0	-0.711511
MB-5138	37	1	0	-0.739004
MB-5145	159.233	1	0	-0.745149
MB-5148	245.233	1	1	0.000694268
MB-5155	259.933	0	0	-0.570769
MB-5162	164.333	0	1	-0.249718
MB-5173	22.1333	1	0	-0.766255
MB-5208	151.9	0	1	-0.531605
MB-5209	175.1	1	0	-0.785134
MB-5213	43.4	1	0	-0.596273
MB-5222	111.833	1	0	-0.692644
MB-5223	144.667	1	0	-0.804976
MB-5225	43.2667	1	1	-0.288702
MB-5232	211.2	1	0	-0.800162
MB-5235	204.2	1	1	0.00399314
MB-5236	166.667	0	0	-0.597345
MB-5258	101.067	1	0	-0.969433
MB-5281	79.3	0	1	-0.537803
MB-5295	75.7	1	0	-0.99142
MB-5298	84.9	1	0	-0.862186
MB-5299	16.7	1	1	-0.185885
MB-5323	226.067	0	0	-0.82186
MB-5335	25.2333	1	1	-0.476377
MB-5346	194.3	0	0	-0.691484
MB-5348	169.667	0	0	-0.657185
MB-5390	30.9333	1	1	-0.353279
MB-5392	237.267	0	0	-0.596898
MB-5408	101.4	0	1	-0.458427
MB-5421	194.567	0	0	-1.02498
MB-5427	155.733	1	1	-0.499126
MB-5440	196.633	0	1	-0.500119
MB-5446	162.833	1	1	-0.226762
MB-5450	190.2	0	0	-0.691576
MB-5465	18.8	1	1	-0.0718266
MB-5526	151.067	0	0	-0.595955
MB-5529	14.8	1	1	-0.174237
MB-5531	183.967	0	0	-0.65525
MB-5547	98.5667	0	0	-0.913638
MB-5548	25.3333	0	1	-0.107285
MB-5551	182.233	0	0	-0.556972
MB-5560	186.6	0	1	-0.0741797
MB-5566	234.4	0	1	-0.321958
MB-5572	178.633	0	1	-0.502583
MB-5577	55.4	1	0	-0.604142
MB-5602	224.433	0	1	-0.487171
MB-5616	180.633	0	0	-0.726018
MB-5624	136	0	0	-0.627954
MB-5633	35.0333	1	0	-0.55613
MB-5634	62.9	1	0	-0.698962
MB-5651	21	1	0	-0.755
MB-5655	191.8	0	0	-0.665815
MB-6052	255.367	0	1	-0.384303
MB-6055	200.433	0	1	-0.528131
MB-6058	22.6667	1	0	-0.619312
MB-6062	282.367	0	0	-0.647008
MB-6098	10.6333	1	1	-0.112161
MB-6143	255.6	0	0	-0.881584
MB-6144	254.933	0	0	-0.825931
MB-6152	228.9	0	1	-0.473635
MB-6178	33.1333	1	1	-0.496429
MB-6188	23.7667	0	1	0.125089
MB-6223	221.933	0	1	-0.117655
MB-6237	105.2	1	0	-0.935036
MB-6242	165.433	0	1	-0.474052
MB-6245	177.633	0	0	-1.08015
MB-6248	182.833	0	0	-0.619605
MB-6251	14.7	1	1	-0.441317
MB-6272	22.4	1	0	-0.665535
MB-6280	27.8667	1	0	-0.77942
MB-6305	89.5333	1	0	-0.639548
MB-6318	109.233	1	1	-0.547324
MB-6336	17.2	1	1	0.111156
MB-7007	58.6	0	0	-0.562918
MB-7008	50.9	1	1	0.00950875
MB-7009	54.7667	1	0	-0.779183
MB-7012	19.8333	1	1	-0.167018
MB-7017	135.333	0	0	-0.711588
MB-7023	27.9667	1	0	-0.803855
MB-7025	80.2333	0	0	-0.651556
MB-7030	31.3333	1	1	-0.364056
MB-7031	85.3667	0	0	-0.712441
MB-7036	120.433	0	1	-0.468309
MB-7038	81.0333	0	0	-0.875963
MB-7039	49.2	1	1	-0.415486
MB-7045	94.9333	1	1	0.326157
MB-7049	102.033	0	0	-0.716238
MB-7052	106.133	0	1	-0.370793
MB-7055	9.13333	1	1	-0.155754
MB-7057	43.8333	1	1	-0.458986
MB-7066	89.7667	0	1	-0.477325
MB-7078	4.16667	1	1	-0.180151
MB-7081	140.233	0	1	-0.443046
MB-7087	5.06667	1	1	-0.146924
MB-7089	118.9	0	0	-0.639741
MB-7090	109.767	0	0	-0.728402
MB-7114	123.267	0	1	-0.234928
MB-7119	128.367	0	1	-0.319261
MB-7121	88.8333	1	1	-0.0789011
MB-7145	138.333	0	0	-0.625877
MB-7151	144.433	0	0	-0.81775
MB-7154	108.467	1	0	-0.987565
MB-7155	149.767	0	0	-0.802765
MB-7158	46.4333	1	0	-0.703442
MB-7159	21.9333	1	1	-0.377493
MB-7165	147.167	0	1	-0.518146
MB-7205	166.033	0	1	-0.321976
MB-7208	45.9333	1	1	-0.525096
MB-7225	55	1	0	-0.558678
MB-7252	35.7	1	0	-0.726573
MB-7258	15.0667	1	0	-0.678263
MB-7267	195.367	1	1	-0.395622
MB-7269	21.1667	1	0	-0.637518
MB-7270	175.167	0	0	-0.59624
