# Supplementary material for: Prognostic Biomarkers on a Competitive Endogenous RNA Network Reveals Overall Survival in Triple-Negative Breast Cancer
Source: Front Oncol. 2021 Jun 11;11:681946. doi: 10.3389/fonc.2021.681946 (PMC8232227; doi:10.3389/fonc.2021.681946)
Supplement: Supplementary Table 7 — Correlation coefficient and p value between clinical characteristics and 8 factors. [file Table_7.xlsx]

## Sheet: PValue
	TRHDE	DBX2	ABCB11	TARDBP	TIMP4	LHFPL5	MYH7	POU4F1
Age	0.29515	0.203181	0.49246	0.431126	0.36948	0.992063	0.316068	0.0663259
Pathologic_M	0.876682	0.0841952	0.461957	0.304285	0.318346	0.2627	0.91603	0.922725
Pathologic_N	0.380041	0.751503	0.832876	0.121016	0.149018	0.288677	0.104494	0.000547906
Pathologic_T	0.963735	0.422271	0.192073	0.101378	0.0857734	0.00100837	0.310008	0.0790431
Pathologic_stage	0.608472	0.334825	0.441936	0.23681	0.126809	0.0113912	0.222858	0.00128113
Radiation therapy	0.00881264	0.559654	0.22487	0.734245	0.717615	0.86694	0.787404	0.617709
Recurrence	0.219011	0.0390113	0.873801	0.762774	0.00322188	0.0540196	0.0424571	0.00467941
Prognostic signature	0.000590536	0.00010918	4.77e-06	9.4e-06	0.000133145	0.687719	1.67e-08	9.41e-06

## Sheet: PCC
ID	TRHDE	DBX2	ABCB11	TARDBP	TIMP4	LHFPL5	MYH7	POU4F1
Age	-0.104663	-0.127055	-0.0687305	-0.0788009	-0.0897875	-0.000997268	-0.100255	-0.182531
Pathologic_M	0.0169804	-0.1873	0.0803725	0.112066	0.108875	-0.122111	-0.0115379	0.010615
Pathologic_N	0.0878316	-0.031737	0.0211519	-0.154505	0.143908	-0.106068	-0.161678	-0.336331
Pathologic_T	-0.00455804	-0.0803196	-0.130216	-0.163129	0.170972	-0.320879	-0.101511	-0.174709
Pathologic_stage	0.0521105	-0.0979405	-0.0781545	-0.11999	0.154489	-0.253375	-0.12361	-0.319184
Radiation therapy	0.270185	0.0612628	-0.127061	0.0356742	0.0380016	-0.0176106	0.0283425	-0.0524277
Recurrence	0.128668	-0.214438	-0.0166947	-0.0317205	0.302364	-0.200466	-0.210879	-0.290847
Prognostic signature	0.334476	-0.373737	-0.435509	-0.423117	0.369376	-0.0402794	-0.523281	-0.423098
