# Supplementary material for: Prognostic Biomarkers on a Competitive Endogenous RNA Network Reveals Overall Survival in Triple-Negative Breast Cancer
Source: Front Oncol. 2021 Jun 11;11:681946. doi: 10.3389/fonc.2021.681946 (PMC8232227; doi:10.3389/fonc.2021.681946)
Supplement: Supplementary Table 8 — Correlation of the PS model characteristic features with small-molecule inhibitors from CTD database. [file Table_8.xlsx]

## Sheet: gene-chemical-net
ChemicalName	ChemicalID	GeneSymbol	GeneID	Interaction	InteractionActions	PubMedIDs
pirinixic acid	C006253	ABCB11	8647	pirinixic acid results in decreased expression of ABCB11 mRNA	decreases^expression	18445702|20813756|23811191
trichostatin A	C012589	DBX2	440097	trichostatin A results in decreased expression of DBX2 mRNA	decreases^expression	15901671
heliotrine	C010178	ABCB11	8647	heliotrine results in decreased expression of ABCB11 mRNA	decreases^expression	26100227
trichostatin A	C012589	POU4F1	5457	trichostatin A results in increased expression of POU4F1 mRNA	increases^expression	24935251
trichostatin A	C012589	TARDBP	23435	[NOG protein co-treated with trichostatin A co-treated with dorsomorphin co-treated with 4-(5-benzo(1 3)dioxol-5-yl-4-pyridin-2-yl-1H-imidazol-2-yl)benzamide] results in decreased expression of TARDBP mRNA	affects^cotreatment|decreases^expression	27188386
scriptaid	C410733	TIMP4	7079	scriptaid affects the expression of TIMP4 mRNA	affects^expression	18813790
pirinixic acid	C006253	TARDBP	23435	pirinixic acid results in increased expression of TARDBP mRNA	increases^expression	23811191
enilconazole	C017435	ABCB11	8647	enilconazole results in decreased expression of ABCB11 mRNA	decreases^expression	29451352
fasudil	C049347	MYH7	4625	fasudil results in decreased expression of MYH7 mRNA	decreases^expression	22465603
boldine	C011686	ABCB11	8647	boldine results in increased expression of ABCB11 mRNA	increases^expression	25771127
trichostatin A	C012589	MYH7	4625	trichostatin A inhibits the reaction [Phenylephrine results in increased expression of MYH7 mRNA]	decreases^reaction|increases^expression	15593114
nimesulide	C012655	TARDBP	23435	nimesulide results in increased expression of TARDBP mRNA	increases^expression	24136188
